# Supplementary material for: Pan‐Continental Genomic Analysis of Eurasian Perch Uncovers Global Diversity Hotspots and Postglacial Recolonization Patterns
Source: Ecol Evol. 2026 Apr 21;16(4):e73502. doi: 10.1002/ece3.73502 (PMC13099172; doi:10.1002/ece3.73502)
Supplement: Supplementary file 5 — Table S1: Detailed information on 384 samples, including 269 samples that passed all tresholds for subsequent mtDNA and nuclear SNP analyses. [file ECE3-16-e73502-s008.xlsx]

## Sheet: Sheet1
Table S1. Detailed information on 384 samples, including 269 samples that passed all tresholds for subsequent mtDNA and nuclear SNP analyses.
Sample ID	Country	Population	Population ID	Coordinates	Type of waterbody	Sample Codes	DNA Sample Name	mtDNA data	Mean Read Depth (mtDNA)	mtDNA length, bp	mtDNA Coverage, %	mtDNA Lineage	Identigen SNP ChIP data	Identigen SNP coverage, %
1	Belgium	Andenne	BEAND	50.49299°N 5.07448°E	River	TLEC199	BE_AND_1	0	1.66285	0	0	NA	1	99.76
2	Belgium	Andenne	BEAND	50.49299°N 5.07448°E	River	TLEC200	BE_AND_2	1	85.7259	16186	100	2	1	99.71
3	Belgium	Appels	BEAPP	51.02197°N 4.04225°E	River	FRISK_1488	BE_APP_1	0	1.92329	0	0	NA	1	98.66
4A	Belgium	Appels	BEAPP	51.02197°N 4.04225°E	River	FRISK_1490	BE_APP_2	0	2.16648	0	0	NA	1	98.29
5	Belgium	Deux – Acren	BEDEU	50.72824°N 3.85823°E	River	TLEC223	BE_DEU_1	1	118.393	16184	99.99	2	1	99.14
6	Belgium	Deux – Acren	BEDEU	50.72824°N 3.85823°E	River	TLEC224	BE_DEU_2	1	106.877	16185	99.99	2	1	97.84
7	Belgium	Doel	BEDOE	51.30844°N 4.27119°E	River	FRISK_2305	BE_DOE_1	1	15.0562	16173	99.92	2	1	99.44
8	Belgium	Hastière	BEHAS	50.2098°N 4.82219°E	River	TLEC201	BE_HAS_1	1	79.2314	16186	100	2	1	99.68
9	Belgium	Hastière	BEHAS	50.2098°N 4.82219°E	River	TLEC202	BE_HAS_2	1	13.3109	16181	99.97	2	1	99.89
10	Belgium	Hoeselt	BEHOE	50.84863°N 5.49537°E	River	FRISK_1601	BE_HOE_1	0	2.05543	0	0	NA	1	99.73
11	Belgium	Hoeselt	BEHOE	50.84863°N 5.49537°E	River	FRISK_1602	BE_HOE_2	0	4.04241	0	0	NA	1	99.92
12	Belgium	Maaseik	BEMAA	51.0999°N 5.81304°E	River	FRISK_1493	BE_MAA_1	1	8.74271	16140	99.72	2	1	99.73
13	Belgium	Maaseik	BEMAA	51.0999°N 5.81304°E	River	FRISK_1494	BE_MAA_2	0	2.45743	0	0	NA	1	99.89
14	Belgium	Ronquière	BERON	50.59805°N 4.2429°E	River	TLEC227	BE_RON_1	1	68.2909	16186	100	2	1	99.79
15	Belgium	Ronquière	BERON	50.59805°N 4.2429°E	River	TLEC228	BE_RON_2	1	70.951	16184	99.99	2	1	99.84
16	Belgium	Warneton	BEWAR	50.75103°N 2.95096°E	River	TLEC218	BE_WAR_1	1	107.592	16186	100	2	1	99.92
17	Belgium	Warneton	BEWAR	50.75103°N 2.95096°E	River	TLEC219	BE_WAR_2	1	8.94413	16162	99.85	2	1	99.92
18	Bulgaria	Beli Lom reservoir	BGBEL	43.403708°N 26.66229°E	River/Reservoir	BGBL2608/1	BG_BEL_1	1	11.1393	16174	99.93	6	1	99.55
19	Bulgaria	Beli Lom reservoir	BGBEL	43.403708°N 26.66229°E	River/Reservoir	BGBL2608/2	BG_BEL_2	1	13.2725	16179	99.96	6	1	99.73
20	Bulgaria	Dospat reservoir	BGDOS	41.67546°N 24.10699°E	River/Reservoir	BGD3105/1	BG_DOS_1	1	11.5884	16129	99.65	6	1	99.73
21	Bulgaria	Dospat reservoir	BGDOS	41.67546°N 24.10699°E	River/Reservoir	BGD3105/2	BG_DOS_2	1	10.8477	16173	99.92	6	1	99.84
22	Bulgaria	Ivaylovgrad reservoir	BGIVA	41.65185°N 25.94716°E	River/Reservoir	BGI1308/1	BG_IVA_1	1	24.8145	16185	99.99	6	1	99.79
23	Bulgaria	Ivaylovgrad reservoir	BGIVA	41.65185°N 25.94716°E	River/Reservoir	BGI1308/2	BG_IVA_2	1	20.817	16185	99.99	6	1	99.68
24	Bulgaria	Lobosh reservoir	BGLOB	42.50615°N 22.83155°E	River/Reservoir	BGL2908	BG_LOB	1	70.4668	16185	99.99	6	1	99.68
25	Bulgaria	Ogosta reservoir	BGOGO	43.40063°N 23.20933°E	River/Reservoir	BGO2407	BG_OGO	1	15.2451	16181	99.97	6	1	99.44
27	Bulgaria	Telish reservoir	BGTEL	43.31647°N 24.24738°E	River/Reservoir	BGT0106/1	BG_TEL_1	1	8.86986	16161	99.85	6	1	99.55
28	Bulgaria	Telish reservoir	BGTEL	43.31647°N 24.24738°E	River/Reservoir	BGT0106/2	BG_TEL_2	1	17.6426	16183	99.98	6	1	98.69
29	Bulgaria	Yovkovtsi reservoir	BGYOV	42.935203°N 25.79432°E	River/Reservoir	BGY2707	BG_YOV_1	1	12.8314	16186	100	6	1	99.71
26	Bulgaria	River Tundzha	BGTUS	42.05701°N 26.47444°E	River	Srem village	BG_TUS_1	1	9.4799	16170	99.9	6	1	99.84
30	Bulgaria	River Tundzha	BGTUU	42.02509°N 26.49021°E	River	Ustrem village_1	BG_TUU_1	1	16.4171	16184	99.99	6	1	99.79
31	Bulgaria	River Tundzha	BGTUU	42.02509°N 26.49021°E	River	Ustrem village_2	BG_TUU_2	1	17.0642	16185	99.99	6	1	99.76
32	Bulgaria	River Tundzha	BGTUG	42.61731°N 26.17449°E	River	Gavrailovo village_1	BG_TUG_1	1	102.087	16186	100	6	1	99.73
33	Bulgaria	River Tundzha	BGTUG	42.61731°N 26.17449°E	River	Gavrailovo village_2	BG_TUG_2	1	10.8133	16168	99.89	6	1	99.81
34	Bulgaria	River Tundzha	BGTUP	42.60548°N 25.21131°E	River	Pavel Banya village_1	BG_TUP_1	1	8.89279	16183	99.98	6	1	99.63
35	Bulgaria	River Tundzha	BGTUP	42.60548°N 25.21131°E	River	Pavel Banya village_2	BG_TUP_2	1	16.5118	16183	99.98	6	1	99.76
36	Czech Republic	Decin	CZDEC	50.80185°N 14.23676°E	River	FRISK_0164	CZ_DEC_1	1	9.11661	16006	98.89	2	1	99.57
37	Czech Republic	Decin	CZDEC	50.80185°N 14.23676°E	River	FRISK_0165	CZ_DEC_2	1	36.2693	16185	99.99	2	1	99.95
38	Czech Republic	Hubenov	CZHUB	49.39662°N 15.46183°E	Reservoir	FRISK_0108	CZ_HUB_1	0	5.00575	0	0	NA	1	99.68
39	Czech Republic	Hubenov	CZHUB	49.39662°N 15.46183°E	Reservoir	FRISK_0109	CZ_HUB_2	1	9.47076	16146	99.75	5	1	99.89
40	Czech Republic	Jevany	CZYEV	49.96831°N 14.80396°E	Lake	FRISK_0088	CZ_YEV_1	1	55.7826	16186	100	2	1	99.81
41	Czech Republic	Jevany	CZYEV	49.96831°N 14.80396°E	Lake	FRISK_0089	CZ_YEV_2	1	10.3252	16171	99.91	2	1	99.84
42	Czech Republic	Ludkovice	CZLUD	49.12307°N 17.72856°E	Reservoir	FRISK_0158	CZ_LUD_1	1	5.74489	16021	98.98	5	1	99.44
43	Czech Republic	Ludkovice	CZLUD	49.12307°N 17.72856°E	Reservoir	FRISK_0159	CZ_LUD_2	0	3.00262	0	0	NA	1	99.76
44	Czech Republic	Olešná	CZOLE	49.66151°N 18.31738°E	Reservoir	FRISK_2441	CZ_OLE_1	1	8.14336	16073	99.3	2	1	99.6
45	Czech Republic	Olešná	CZOLE	49.66151°N 18.31738°E	Reservoir	FRISK_2442	CZ_OLE_2	1	23.8994	16177	99.94	2	1	98.98
46	Czech Republic	Bolevecky pond	CZBOL	49.77389°N 13.39824°E	Lake	F2022BOL1	CZ_BOL_1	1	8.21863	16159	99.83	2	1	99.87
47	Czech Republic	Bolevecky pond	CZBOL	49.77389°N 13.39824°E	Lake	F2022BOL2	CZ_BOL_2	1	8.98559	16166	99.88	2	1	99.81
48	Czech Republic	Hostačovka	CZHOS	49.83642°N 15.51015°E	River	F2022HOST1	CZ_HOS_1	1	67.2686	16184	99.99	2	1	99.84
49	Czech Republic	Hostačovka	CZHOS	49.83642°N 15.51015°E	River	F2022HOST2	CZ_HOS_2	1	7.18695	15949	98.54	2	1	99.92
50	Czech Republic	Kamenny pond	CZKAM	49.78966°N 13.38095°E	Lake	F2022KAM1	CZ_KAM_1	1	7.77628	16149	99.77	2	1	99.89
51	Czech Republic	Kamenny pond	CZKAM	49.78966°N 13.38095°E	Lake	F2022KAM2	CZ_KAM_2	1	10.5822	16185	99.99	2	1	99.6
52	Czech Republic	Klíčava	CZKLI	50.070205°N 13.93042°E	Reservoir	F2022ZKLI1	CZ_KLI_1	1	83.602	16186	100	2	1	99.71
53	Czech Republic	Klíčava	CZKLI	50.070205°N 13.93042°E	Reservoir	F2022ZKLI2	CZ_KLI_2	1	91.5827	16185	99.99	2	1	99.79
54	Czech Republic	Kyjovka	CZKYJ	48.874906°N 17.06017°E	River	F2022KYJ1	CZ_KYJ_1	1	9.00748	16152	99.79	5	1	99.73
55	Czech Republic	Kyjovka	CZKYJ	48.874906°N 17.06017°E	River	F2022KYJ2	CZ_KYJ_2	1	10.906	16184	99.99	2	1	99.39
56	Czech Republic	Lipno	CZLIP	48.74326°N 14.08037°E	Reservoir	F2022LIP1	CZ_LIP_1	1	94.0363	16186	100	2	1	99.89
57	Czech Republic	Lipno	CZLIP	48.74326°N 14.08037°E	Reservoir	F2022LIP2	CZ_LIP_2	1	11.4711	16185	99.99	2	1	99.65
58	Czech Republic	Lužnice	CZLUZ	49.062075°N 14.75942°E	River	F2022LUZ1	CZ_LUZ_1	1	17.1743	16186	100	2	1	99.71
59	Czech Republic	Lužnice	CZLUZ	49.062075°N 14.75942°E	River	F2022LUZ2	CZ_LUZ_2	1	19.35	16185	99.99	2	1	99.81
60	Czech Republic	Milada lake	CZMIL	50.65472°N 13.95064°E	Lake	F2022MIL21	CZ_MIL_1	1	13.2868	16185	99.99	2	1	99.87
61	Czech Republic	Milada lake	CZMIL	50.65472°N 13.95064°E	Lake	F2022MIL22	CZ_MIL_2	0	1.62406	0	0	NA	1	99.97
62	Czech Republic	Most lake	CZMOS	50.53856°N 13.64508°E	Lake	F2022MOS2-1	CZ_MOS_1	1	10.6634	16177	99.94	2	1	99.25
63	Czech Republic	Most lake	CZMOS	50.53856°N 13.64508°E	Lake	F2022MOS2-2	CZ_MOS_2	1	18.4556	16185	99.99	2	1	99.89
64	Czech Republic	Jezerni pond/Oder	CZJEZ	49.717901°N 18.104105°E	Lake	F2022ODR1	CZ_JEZ_1	1	10.7306	16186	100	5	1	99.52
65	Czech Republic	Jezerni pond/Oder	CZJEZ	49.717901°N 18.104105°E	Lake	F2022ODR2	CZ_JEZ_2	1	66.6387	16186	100	5	1	99.71
66*	Czech Republic	Římov reservoir	CZRIM	48.83157°N 14.475305°E	Reservoir	F2022RIM1	CZ_RIM_1	1	25.4808	16184	99.99	2	1	99.52
67	Czech Republic	Římov reservoir	CZRIM	48.83157°N 14.475305°E	Reservoir	F2022RIM2	CZ_RIM_2	1	15.5685	16182	99.98	2	1	99.89
68	Czech Republic	Rudava brook	CZRUD	48.50365°N 17.03143°E	River	F2022RUD1	CZ_RUD_1	1	14.2934	16183	99.98	5	1	99.57
69	Czech Republic	Rudava brook	CZRUD	48.50365°N 17.03143°E	River	F2022RUD2	CZ_RUD_2	1	67.2926	16185	99.99	5	1	99.49
70	Czech Republic	Slapy reservoir	CZSLA	49.74374°N 14.37081°E	Reservoir	SLAPY1	CZ_SLA_1	1	12.5644	16184	99.99	2	1	99.87
71	Czech Republic	Slapy reservoir	CZSLA	49.74374°N 14.37081°E	Reservoir	SLAPY2	CZ_SLA_2	1	14.8664	16180	99.96	2	1	99.73
72	Czech Republic	Vrchlice reservoir	CZVRC	49.92609°N 15.221606°E	Reservoir	F2022VRCH1	CZ_VRC_1	1	81.2495	16184	99.99	2	1	99.95
73	Czech Republic	Vrchlice reservoir	CZVRC	49.92609°N 15.221606°E	Reservoir	F2022VRCH2	CZ_VRC_2	1	15.3833	16183	99.98	2	1	99.87
74	Czech Republic	Želivka reservoir	CZZEL	49.71583°N 15.10373°E	Reservoir	F2022ZEL1	CZ_ZEL_1	1	15.384	16183	99.98	2	1	99.79
75	Czech Republic	Želivka reservoir	CZZEL	49.71583°N 15.10373°E	Reservoir	F2022ZEL2	CZ_ZEL_2	1	8.06908	16081	99.35	2	1	99.81
76	Czech Republic	Žlutice	CZZLU	50.08935°N 13.12775°E	Reservoir	F2022ZLU1	CZ_ZLU_1	1	10.7044	16166	99.88	2	1	99.84
77	Czech Republic	Žlutice	CZZLU	50.08935°N 13.12775°E	Reservoir	F2022ZLU2	CZ_ZLU_2	1	7.54516	16092	99.42	2	1	99.89
78	Denmark	Lyngsø	DKLYN	56.15846°N 9.54532°E	Lake	49	DK_LYN_1	1	12.6468	16181	99.97	2	1	99.97
79	Denmark	Lyngsø	DKLYN	56.15846°N 9.54532°E	Lake	50	DK_LYN_2	1	8.36227	16158	99.83	2	1	99.92
80S*	Estonia	Põhjakallas/Peipsi	EEPOH	58.99038°N 27.26368°E	Lake	PFPõh15:14	EE_POH_1	1	95.3886	16186	100	3	1	99.76
81S*	Estonia	Põhjakallas/Peipsi	EEPOH	58.99038°N 27.26368°E	Lake	PFPõh15:22	EE_POH_2	1	12.3601	16179	99.96	3	1	99.81
82B	Spain	Río Zadorra	ESZAM	42.767831°N 2.832387°W	River	FRISK_1862	ES_ZAM_1	0	0	0	0	NA	1	89.15
83A	Spain	Río Zadorra	ESZAM	42.767831°N 2.832387°W	River	FRISK_1863	ES_ZAM_2	0	0	0	0	NA	1	77.18
84A	Spain	Rio Zadorra	ESZAR	42.767831°N 2.832387°W	River	FRISK_2152	ES_ZAR_1	0	2.10765	0	0	NA	1	98.88
85	Spain	Rio Zadorra	ESZAR	42.767831°N 2.832387°W	River	FRISK_2151	ES_ZAR_2	0	1.70675	0	0	NA	1	99.2
86	Spain	Muga Reservoir	ESMUG	42.349292°N 2.82825°E	River/Reservoir	FRISK_2697	ES_MUG_1	1	6.86685	16026	99.01	2	1	99.73
87	Spain	Muga Reservoir	ESMUG	42.349292°N 2.82825°E	River/Reservoir	FRISK_2698	ES_MUG_2	1	7.004	16162	99.85	2	1	99.89
88	Finland	Kymijoki/Kivijärvi	FIKYM	61.0593°N 27.75961°E	Lake	TLEC088	FI_KYM_1	1	8.90682	16103	99.49	4	1	99.79
89	Finland	Kymijoki/Kivijärvi	FIKYM	61.0593°N 27.75961°E	Lake	TLEC089	FI_KYM_2	1	9.6909	16184	99.99	4	1	99.87
90	Finland	Tuusulanjärvi	FITUU	60.44358°N 25.05373°E	Lake	21TPE17M	FI_TUU_1	0	0	0	0	NA	1	96.37
91	Finland	Tuusulanjärvi	FITUU	60.44358°N 25.05373°E	Lake	21TPE18M	FI_TUU_2	0	2.24656	0	0	NA	1	99.44
92	Finland	Tuusulanjärvi	FITUU	60.44358°N 25.05373°E	Lake	21TPE31M	FI_TUU_3	1	20.8942	16183	99.98	2	1	99.81
93	Finland	Tuusulanjärvi	FITUU	60.44358°N 25.05373°E	Lake	21TPE37M	FI_TUU_4	0	2.00271	0	0	NA	1	99.2
94	Finland	Tuusulanjärvi	FITUU	60.44358°N 25.05373°E	Lake	21TPE43M	FI_TUU_5	0	2.52882	0	0	NA	1	99.28
95	Finland	Tvärminne, Hanko	FIHAN	59.84316°N 23.24403°E	Sea	TLEC016	FI_HAN_1	0	0	0	0	NA	1	99.81
96	Finland	Tvärminne, Hanko	FIHAN	59.84316°N 23.24403°E	Sea	TLEC017	FI_HAN_2	0	0	0	0	NA	1	99.84
97	Finland	Valkea-Kotinen	FIVAL	61.24242°N 25.06281°E	Lake	22VKPE1M	FI_VAL_1	1	97.0484	16186	100	4	1	99.36
98	Finland	Valkea-Kotinen	FIVAL	61.24242°N 25.06281°E	Lake	22VKPE2M	FI_VAL_2	1	54.9019	16186	100	4	1	99.92
99	Finland	Vesijärvi	FIVES	61.04174°N 25.58501°E	Lake	22VPE60M	FI_VES_1	1	45.4452	16184	99.99	4	1	99.84
100	Finland	Vesijärvi	FIVES	61.04174°N 25.58501°E	Lake	22VPE98M	FI_VES_2	1	54.6617	16184	99.99	4	1	99.79
101	Finland	Vesijärvi	FIVES	61.04174°N 25.58501°E	Lake	22VPE128M	FI_VES_3	0	1.67273	0	0	NA	1	99.12
102	Finland	Vesijärvi	FIVES	61.04174°N 25.58501°E	Lake	22VPE129M	FI_VES_4	0	0	0	0	NA	1	99.31
103	Finland	Viinijärvi	FIVIN	62.678618°N 29.259360°E	Lake	TLEC314	FI_VIN_1	1	409.394	16186	100	4	1	99.92
104	Finland	Viinijärvi	FIVIN	62.678618°N 29.259360°E	Lake	TLEC315	FI_VIN_2	1	371.62	16186	100	4	1	99.84
105	Finland	Monni lake	FIMON	62.108351°N 27.441912°E	Lake	TLEC334	FI_MON_1	0	4.22846	0	0	NA	0	0
106	Finland	Monni lake	FIMON	62.108351°N 27.441912°E	Lake	TLEC335	FI_MON_2	0	2.65461	0	0	NA	0	0
107	Finland	Vastusjärvi	FIVAS	69.064722°N 27.112444°E	Lake	TLEC359	FI_VAS_1	1	25.0062	16184	99.99	3	1	99.89
108	Finland	Vastusjärvi	FIVAS	69.064722°N 27.112444°E	Lake	TLEC360	FI_VAS_2	1	33.3291	16186	100	3	1	99.92
109	France	Decize	FRDEC	46.834483°N 3.477533°E	River	TLEC1117	FR_DEC_1	1	44.8793	16186	100	2	1	99.87
110	France	Decize	FRDEC	46.834483°N 3.477533°E	River	TLEC1118	FR_DEC_2	1	46.7589	16185	99.99	2	1	99.79
111	France	Drugeon	FRDRU	46.9433645°N 6.3428393°E	River	TLEC1110	FR_DRU_1	1	38.5974	16186	100	2	1	99.89
112	France	Drugeon	FRDRU	46.9433645°N 6.3428393°E	River	TLEC1111	FR_DRU_2	1	21.3981	16183	99.98	2	1	99.89
113B	France	Geneva lake	FRGEN	46.233342°N 6.167786°E	Lake	FRISK_1923	FR_GEN_1	0	1.76349	0	0	NA	1	99.39
114A	France	Geneva lake	FRGEN	46.233342°N 6.167786°E	Lake	FRISK_1922	FR_GEN_2	0	1.96875	0	0	NA	1	76.96
115	France	Irance à Mézériat	FRIRA	46.230028°N 5.070028°E	River	TLEC1081	FR_IRA_1	1	38.0936	16184	99.99	2	1	99.81
116	France	Irance à Mézériat	FRIRA	46.230028°N 5.070028°E	River	TLEC1082	FR_IRA_2	1	61.5235	16186	100	2	1	99.89
117	France	L'oise a Pont-Sainte-Maxence	FRLOI	49.3028800°N 2.6043706°E	River	TLEC980	FR_LOI_1	1	35.9484	16181	99.97	2	1	99.79
118	France	L'oise a Pont-Sainte-Maxence	FRLOI	49.3028800°N 2.6043706°E	River	TLEC981	FR_LOI_2	1	27.6574	16186	100	2	1	98.9
119*	France	Migennes	FRMIG	47.963437°N 3.490129°E	River	TLEC1015	FR_MIG_1	1	117.678	16185	99.99	2	1	98.88
120	France	Migennes	FRMIG	47.963437°N 3.490129°E	River	TLEC1016	FR_MIG_2	1	56.8982	16185	99.99	2	1	99.84
121	France	Saint Quentin du Dropt	FRSAI	44.686570°N 0.574644°E	River	TLEC956	FR_SAI_1	1	27.7063	16185	99.99	2	1	99.84
122	France	Saint Quentin du Dropt	FRSAI	44.686570°N 0.574644°E	River	TLEC957	FR_SAI_2	1	21.0305	16185	99.99	2	1	99.92
123	France	Saône à Lyon	FRSAO	45.79952°N 4.83661°E	River	TLEC1061	FR_SAO_1	1	36.7296	16184	99.99	2	1	99.95
124	France	Saône à Lyon	FRSAO	45.79952°N 4.83661°E	River	TLEC1062	FR_SAO_2	1	36.8302	16186	100	2	1	99.57
125S*	Finland	Iso Mustalampi	FIISO	64.31342667°N 30.29474°E	Lake	PFIsom18:186	FI_ISO_1	1	24.4843	16181	99.97	4	1	99.76
126S*	Estonia	Meelva	EEMEE	58.1411253°N 27.3853543°E	Lake	PFMee16:18	EE_MEE_1	1	28.7114	16186	100	3	1	99.76
127S*	Estonia	Meelva	EEMEE	58.1411253°N 27.3853543°E	Lake	PfMee16:26	EE_MEE_2	1	27.9394	16185	99.99	3	1	99.87
128	France	Marne	FRMAR	48.804035°N 4.519221°E	River	TLEC988	FR_MAR_1	1	32.1113	16186	100	2	1	99.89
129	France	Marne	FRMAR	48.804035°N 4.519221°E	River	TLEC989	FR_MAR_2	0	0	0	0	NA	1	99.76
130	Georgia	Bazaleti lake	GEBAZ	42.04308°N 44.68069°E	Lake	7	GE_BAZ_1	1	32.4865	16186	100	6	1	99.65
131	Georgia	Bazaleti lake	GEBAZ	42.04308°N 44.68069°E	Lake	8	GE_BAZ_2	1	27.5133	16185	99.99	6	1	99.57
132	Georgia	Krtsanisi ponds	GEKRT	41.630866°N, 44.928584°E	Lake	9	GE_KRT_1	1	24.2714	16181	99.97	6	1	98.93
133	Georgia	Krtsanisi ponds	GEKRT	41.630866°N, 44.928584°E	Lake	10	GE_KRT_2	1	41.0523	16185	99.99	6	1	99.57
134A	Georgia	Paliastomi lake	GEPAL	42.13049°N 41.73204°E	Lake	4	GE_PAL_1	0	0	0	0	NA	1	94.07
135B	Georgia	Paliastomi lake	GEPAL	42.13049°N 41.73204°E	Lake	5	GE_PAL_2	0	0	0	0	NA	0	0
136	Georgia	Rioni river	GERIO	42.31009°N 42.71387°E	River	6	GE_RIO	0	0	0	0	NA	0	0
137	Germany	Lake Mueggelsee	DEMUE	52.44798°N 13.64761°E	Lake	TLEC747	DE_MUE_1	1	23.119	16185	99.99	2	1	99.87
138	Germany	Lake Mueggelsee	DEMUE	52.44798°N 13.64761°E	Lake	TLEC748	DE_MUE_2	1	25.7916	16185	99.99	2	1	99.87
139	Germany	Oder river	DEODE	52.50003°N 14.63205°E	River	TLEC787	DE_ODE_1	1	27.4086	16185	99.99	2	1	99.84
140	Germany	Oder river	DEODE	52.50003°N 14.63205°E	River	TLEC788	DE_ODE_2	1	34.6756	16182	99.98	2	1	99.84
141	Germany	Lake Kar	DEKAR	47.74828°N 9.80605°E	Lake	TLEC579	DE_KAR_1	1	24.9422	16182	99.98	5	1	99.09
142	Germany	Lake Kar	DEKAR	47.74828°N 9.80605°E	Lake	TLEC584	DE_KAR_2	1	7.18104	15958	98.59	5	1	95.86
143	Germany	Lake Schlein	DESCL	47.61242°N 9.63387°E	Lake	TLEC588	DE_SCL_1	1	8.15162	16144	99.74	5	1	99.04
144	Germany	Lake Schlein	DESCL	47.61242°N 9.63387°E	Lake	TLEC591	DE_SCL_2	0	1.57085	0	0	NA	1	94.2
145	Germany	Lake Schrecken	DESCR	47.89005°N 9.56550°E	Lake	TLEC598	DE_SCR_1	0	1.99531	0	0	NA	1	94.01
146	Germany	Lake Schrecken	DESCR	47.89005°N 9.56550°E	Lake	TLEC601	DE_SCR_2	0	1.97451	0	0	NA	1	97.7
147	Germany	Rees, Lower Rhine	DEREE	51.755964°N 6.390128°E	River	FRISK_3875	DE_REE_1	0	0	0	0	NA	1	99.09
148	Germany	Rees, Lower Rhine	DEREE	51.755964°N 6.390128°E	River	FRISK_3877	DE_REE_2	0	0	0	0	NA	1	99.68
149	Hungary	Balaton/Tihany	HUBAT	46.91011°N 17.89703°E	Lake	HUPer01	HU_BAT_1	0	3.63052	0	0	NA	1	97.01
150	Hungary	Balaton/Tihany	HUBAT	46.91011°N 17.89703°E	Lake	HUPer02	HU_BAT_2	0	2.8564	0	0	NA	1	97.35
151	Hungary	Balaton/Kesztely	HUBAK	46.75661°N 17.26531°E	Lake	HUPer11	HU_BAK_1	1	52.5268	16186	100	5	1	99.52
152	Hungary	Balaton/Kesztely	HUBAK	46.75661°N 17.26531°E	Lake	HUPer12	HU_BAK_2	1	55.2848	16185	99.99	5	1	99.52
153	Hungary	Csincse	HUCSI	47.85376°N 20.76498°E	Lake	HUPer23	HU_CSI	1	33.6615	16185	99.99	6	1	99.47
154	Hungary	Egervíz	HUEGE	46.91531°N 17.52499°E	River	HUPer06	HU_EGE_1	1	28.578	16183	99.98	6	1	99.49
155	Hungary	Egervíz	HUEGE	46.91531°N 17.52499°E	River	HUPer07	HU_EGE_2	1	52.3618	16185	99.99	6	1	99.44
156	Hungary	Érpataki-főfolyás	HUERP	47.87826°N 21.68526°E	Lake	HUPer24	HU_ERP	1	14.7082	16184	99.99	6	1	99.52
157	Hungary	Hármas-Körös	HUHAR	46.89085°N 20.49892°E	River	HUPer19	HU_HAR	1	34.4401	16183	99.98	6	1	99.06
158	Hungary	Répce	HUREP	47.65940°N 16.96804°E	River	HUPer16	HU_REP_1	1	20.4212	16184	99.99	5	1	99.39
159	Hungary	Répce	HUREP	47.65940°N 16.96804°E	River	HUPer17	HU_REP_2	1	34.3463	16184	99.99	5	1	98.82
160	Hungary	Dunaföldvár/Danube	HUDUN	46.83053°N 18.89764°E	Lake	TLEC126	HU_DUN_1	1	31.1927	16183	99.98	5	1	94.01
161	Hungary	Dunaföldvár/Danube	HUDUN	46.83053°N 18.89764°E	Lake	TLEC127	HU_DUN_2	1	29.1288	16184	99.99	5	1	98.16
162	Hungary	Biatorbágy/Biai-to	HUBIA	47.47313°N 18.79346°E	Lake	TLEC136	HU_BIA_1	1	37.4166	16186	100	5	1	99.33
163	Hungary	Biatorbágy/Biai-to	HUBIA	47.47313°N 18.79346°E	Lake	TLEC137	HU_BIA_2	1	30.4617	16186	100	5	1	99.44
164	Ireland	Ballyquirke lake	IEBAL	53.34821°N 9.10426°W	Lake	14	IE_BAL_1	0	6.25795	0	0	NA	1	92.89
165	Ireland	Ballyquirke lake	IEBAL	53.34821°N 9.10426°W	Lake	15	IE_BAL_2	0	3.76974	0	0	NA	1	94.15
166	Ireland	Bane lake	IEBAN	53.68996°N 7.17602°W	Lake	1	IE_BAN_1	0	2.7013	0	0	NA	1	95.62
167	Ireland	Bane lake	IEBAN	53.68996°N 7.17602°W	Lake	2	IE_BAN_2	0	2.07182	0	0	NA	1	93.53
168	Ireland	Lough lake	IELOU	53.92914°N 9.40611°W	Lake	8	IE_LOU_1	0	1.48486	0	0	NA	1	95.59
169	Ireland	Lough lake	IELOU	53.92914°N 9.40611°W	Lake	9	IE_LOU_2	0	5.09961	0	0	NA	1	98.18
170	Ireland	Bridget lake	IEBRI	52.86679°N 8.65442°W	Lake	16	IE_BRI_1	0	1.93838	0	0	NA	1	98.34
171	Ireland	Bridget lake	IEBRI	52.86679°N 8.65442°W	Lake	17	IE_BRI_2	0	2.63603	0	0	NA	1	89.58
172	Ireland	Conn lake	IECON	54.03625°N 9.26229°W	Lake	20	IE_CON_1	0	5.44923	0	0	NA	1	95.99
173	Ireland	Conn lake	IECON	54.03625°N 9.26229°W	Lake	21	IE_CON_2	0	2.60114	0	0	NA	1	97.94
174	Ireland	Cullin lake	IECUL	53.97204°N 9.17306°W	Lake	10	IE_CUL_1	0	2.82739	0	0	NA	1	96.74
175	Ireland	Cullin lake	IECUL	53.97204°N 9.17306°W	Lake	11	IE_CUL_2	0	2.18557	0	0	NA	1	98.18
176	Ireland	Mask lake	IEMAS	53.61381°N 9.36464°W	Lake	4	IE_MAS_1	0	3.43233	0	0	NA	1	97.94
177	Ireland	Mask lake	IEMAS	53.61381°N 9.36464°W	Lake	5	IE_MAS_2	0	5.86095	0	0	NA	1	97.19
178	Ireland	Rea lake	IEREA	53.19096°N 8.58245°W	Lake	18	IE_REA_1	0	3.51814	0	0	NA	1	93.48
179	Ireland	Rea lake	IEREA	53.19096°N 8.58245°W	Lake	19	IE_REA_2	0	0	0	0	NA	0	0
180	Finland	Inarijärvi	FIINA	68.43942°N 27.82508°E	Lake	09IPE1	FI_INA_1	0	0	0	0	NA	0	0
181*	Finland	Inarijärvi	FIINA	68.43942°N 27.82508°E	Lake	09IPE2	FI_INA_2	0	0	0	0	NA	0	0
182	Finland	Inarijärvi	FIINA	68.43942°N 27.82508°E	Lake	09IPE3	FI_INA_3	0	0	0	0	NA	0	0
183*	Finland	Inarijärvi	FIINA	68.43942°N 27.82508°E	Lake	09IPE21	FI_INA_4	0	0	0	0	NA	0	0
184*	Finland	Kivijärvi	FIKIV	68.82623°N 21.25245°E	Lake	11KIPE1	FI_KIV_1	0	0	0	0	NA	1	94.82
185*	Finland	Kivijärvi	FIKIV	68.82623°N 21.25245°E	Lake	11KIPE2	FI_KIV_2	1	80.6208	16186	100	4	1	99.84
186	Finland	Kivijärvi	FIKIV	68.82623°N 21.25245°E	Lake	11KIPE3	FI_KIV_3	0	1.71004	0	0	NA	1	99.76
187	Lithuania	Nemunas	LTJIE	54.89375°N 23.89572°E	River	LIT1	LT_JIE_1	0	4.35172	0	0	NA	1	94.68
188	Lithuania	Nemunas	LTJIE	54.89375°N 23.89572°E	River	LIT2	LT_JIE_2	1	12.3835	16163	99.86	3	1	94.76
189	Macedonia	Crna river	MKCRN	41.52392°N 21.96191°E	Lake	1	MK_CRN_1	0	1.9297	0	0	NA	1	99.52
190	Macedonia	Crna river	MKCRN	41.52392°N 21.96191°E	Lake	2	MK_CRN_2	1	30.4623	16186	100	5	1	94.55
192	Mongolia	Ulanbaatar	MNULA	47.87162°N 106.72921°E	River	MON2	MN_ULA_1	0	1.52281	0	0	NA	1	94.49
192A	Mongolia	Ulanbaatar	MNULA	47.87162°N 106.72921°E	River	MON4	MN_ULA_2	0	1.7175	0	0	NA	1	92.04
193	Netherlands	De Gijster	NLDEG	51.72555°N 4.79920°E	Lake	F2022DEG1	NL_DEG_1	1	37.3256	16185	99.99	2	1	94.79
194	Netherlands	De Gijster	NLDEG	51.72555°N 4.79920°E	Lake	F2022DEG2	NL_DEG_2	0	0	0	0	NA	1	99.84
195	Netherlands	Honderd en Dertig	NLHON	51.73513°N 4.77556°E	Lake	F2022HAD1	NL_HON_1	1	51.7451	16186	100	2	1	99.79
196	Netherlands	Honderd en Dertig	NLHON	51.73513°N 4.77556°E	Lake	F2022HAD2	NL_HON_2	1	47.2008	16186	100	2	1	99.92
197	Netherlands	Petrusplaat	NLPET	51.75761°N 4.77377°E	Lake	F2022PET1	NL_PET_1	1	20.191	16184	99.99	2	1	97.92
198	Netherlands	Petrusplaat	NLPET	51.75761°N 4.77377°E	Lake	F2022PET2	NL_PET_2	0	0	0	0	NA	1	97.86
199	Poland	Dgał Wielki lake	PLDGA	54.11011°N 21.67714°E	Lake	TLEC006	PL_DGA_1	0	4.91574	0	0	NA	1	96.82
200	Poland	Dgał Wielki lake	PLDGA	54.11011°N 21.67714°E	Lake	TLEC007	PL_DGA_2	0	10.5507	0	0	NA	1	90.59
201	Poland	Świder river	PLSWI	52.13176°N 21.34937°E	River	TLEC103	PL_SWI_1	1	27.4754	16186	100	2	1	94.55
202	Poland	Świder river	PLSWI	52.13176°N 21.34937°E	River	TLEC104	PL_SWI_2	1	43.173	16186	100	2	1	99.79
203	Poland	Rotcze lake	PLROT	51.37665°N 23.11141°E	Lake	TLEC111	PL_ROT_1	1	30.2988	16186	100	3	1	99.47
204	Poland	Rotcze lake	PLROT	51.37665°N 23.11141°E	Lake	TLEC112	PL_ROT_2	1	27.8686	16184	99.99	2	1	99.73
205	Poland	Miejskie lake	PLMIE	51.50513°N 22.88017°E	Lake	TLEC121	PL_MIE_1	1	34.4149	16185	99.99	2	1	99.84
206	Poland	Miejskie lake	PLMIE	51.50513°N 22.88017°E	Lake	TLEC122	PL_MIE_2	1	21.9808	16184	99.99	6	1	99.84
207	Poland	Stary Dwor	PLSTA	53.74050°N 20.43432°E	Lake/Reservoir	PST1	PL_STA_1	1	31.325	16185	99.99	2	1	99.76
208	Poland	Stary Dwor	PLSTA	53.74050°N 20.43432°E	Lake/Reservoir	PST2	PL_STA_2	1	30.606	16184	99.99	2	1	99.87
209	Poland	Szczecin	PLSCZ	53.44786°N 14.65079°E	Lake	PSZ1	PL_SCZ_1	1	48.0141	16176	99.94	2	1	92.78
210	Poland	Szczecin	PLSCZ	53.44786°N 14.65079°E	Lake	PSZ2	PL_SCZ_2	1	23.0115	16160	99.84	3	1	99.63
211	Poland	Vistula Lagoon	PLWIS	54.30135°N 19.39365°E	Estuary	PWI1	PL_WIS_1	1	35.5619	16185	99.99	2	1	99.81
212	Poland	Vistula Lagoon	PLWIS	54.30135°N 19.39365°E	Estuary	PWI2	PL_WIS_2	1	22.8483	16184	99.99	2	1	99.87
213	Portugal	Lagoa das Furnas	PTLAG	37.755706°N 25.334125°W	Lake	FRISK_3607	PT_LAG_1	1	10.3557	16179	99.96	2	1	98.4
214	Portugal	Lagoa das Furnas	PTLAG	37.755706°N 25.334125°W	Lake	FRISK_3608	PT_LAG_2	1	11.2914	16175	99.93	2	1	99.17
215C	Portugal	Proença-a-Nova	PTPRO	39.722058°N 7.898358°W	Lake	FRISK_3704	PT_PRO_1	1	6.95145	16009	98.91	2	1	99.89
216C	Portugal	Proença-a-Nova	PTPRO	39.722058°N 7.898358°W	Lake	FRISK_3705	PT_PRO_2	1	9.76959	16140	99.72	2	1	99.79
217	Romania	Galati, Lower Danube	ROGAL	45.411894°N 28.038842°E	River	FRISK_1501	RO_GAL_1	0	0	0	0	NA	1	92.22
218	Romania	Galati, Lower Danube	ROGAL	45.411894°N 28.038842°E	River	FRISK_1502	RO_GAL_2	0	0	0	0	NA	1	99.41
219	Romania	Partizani/Danube	ROPAR	45.21752°N 28.90946°E	Estuary	TLEC647	RO_PAR_1	1	17.0341	16185	99.99	4	1	99.57
220	Romania	Partizani/Danube	ROPAR	45.21752°N 28.90946°E	Estuary	TLEC648	RO_PAR_2	1	17.1962	16185	99.99	5	1	99.47
221	Russia	Bratsk Reservoir	RUBRA	56.00494°N 101.871799°E	River/Reservoir	BR1	RU_BRA_1	1	10.1843	16137	99.7	1	1	99.52
222	Russia	Bratsk Reservoir	RUBRA	56.00494°N 101.871799°E	River/Reservoir	BR2	RU_BRA_2	1	7.94579	16154	99.8	1	1	99.52
223	Russia	Irikla Reservoir	RUIRK	51.67903°N 58.62286°E	River/Reservoir	IR1	RU_IRK_1	1	8.92284	16002	98.86	1	1	96.93
224	Russia	Irikla Reservoir	RUIRK	51.67903°N 58.62286°E	River/Reservoir	IR2	RU_IRK_2	1	13.8937	16182	99.98	1	1	98.61
225	Russia	Chulym river	RUCHU	57.08694°N 87.37778°E	River	RCU1	RU_CHU_1	1	11.013	16141	99.72	1	1	92.73
226	Russia	Chulym river	RUCHU	57.08694°N 87.37778°E	River	RCU2	RU_CHU_2	1	6.17015	16042	99.11	1	1	99.79
227	Russia	Lake Chany	RUCHA	54.81957°N 77.63281°E	Lake	RCH1	RU_CHA_1	0	3.17486	0	0	NA	1	84.29
228A	Russia	Lake Chany	RUCHA	54.81957°N 77.63281°E	Lake	RCH3	RU_CHA_2	0	0	0	0	NA	0	0
229	Russia	Lake Medvezhje	RUMED	55.231353°N 67.975109°E	Lake	RME1	RU_MED_1	1	25.1322	16185	99.99	1	1	99.65
230	Russia	Lake Medvezhje	RUMED	55.231353°N 67.975109°E	Lake	RME2	RU_MED_2	1	37.0965	16186	100	1	1	99.76
231	Russia	Lake Shosh-Ega-Tor	RUSHE	60.730833°N 67.726111°E	Lake	RSH1	RU_SHE_1	0	2.11888	0	0	NA	1	97.06
232	Russia	Lake Shesh-Ega-Tor	RUSHE	60.73083°N 67.726111°E	Lake	RSH2	RU_SHE_2	0	1.68402	0	0	NA	1	95.54
233	Russia	Ob river	RUOBR	57.41861°N 83.94139°E	River	ROB1	RU_OBR_1	1	29.2529	16185	99.99	1	1	99.84
234	Russia	Ob river	RUOBR	57.41861°N 83.94139°E	River	ROB2	RU_OBR_2	1	49.9553	16185	99.99	1	1	93.05
235	Russia	Tromyogan river	RUTRO	61.29005°N 73.98566°E	River	RTR1	RU_TRO_1	1	2.85755	0	0	1	1	99.79
236	Russia	Tromyogan river	RUTRO	61.29005°N 73.98566°E	River	RTR2	RU_TRO_2	1	2.48649	0	0	1	1	98.82
237*	Russia	Yaseni river	RUYAS	46.47794°N 38.68377°E	River	RYA1	RU_YAS_1	1	12.252	16178	99.95	1	1	99.17
238A	Russia	Yaseni river	RUYAS	46.47794°N 38.68377°E	River	RYA3	RU_YAS_2	0	0	0	0	NA	1	98.02
239	Russia	Yenisei river	RUYEN	55.18184°N 91.90267°E	River	RYE1	RU_YEN_1	1	33.7721	16186	100	1	1	99.87
240	Russia	Yenisei river	RUYEN	55.18184°N 91.90267°E	River	RYE2	RU_YEN_2	1	33.6075	16186	100	1	1	99.71
241	Serbia	Danube river	RSDAN	44.83475°N 20.46205°E	River	D1	RS_DAN_1	1	38.684	16185	99.99	5	1	99.57
242	Serbia	Danube river	RSDAN	44.83475°N 20.46205°E	River	D2	RS_DAN_2	1	28.4092	16185	99.99	5	1	99.65
243	Serbia	Garaši reservoir	RSGAR	44.28696°N 20.47402°E	River/Reservoir	G1	RS_GAR_1	0	3.31919	0	0	NA	1	91.18
244	Serbia	Garaši reservoir	RSGAR	44.28696°N 20.47402°E	River/Reservoir	G2	RS_GAR_2	1	7.69952	16132	99.67	6	1	99.49
245	Serbia	Perućac reservoir	RSPER	43.96339°N 19.40648°E	River/Reservoir	P1	RS_PER_1	1	23.6483	16183	99.98	5	1	99.41
246	Serbia	Perućac reservoir	RSPER	43.96339°N 19.40648°E	River/Reservoir	P2	RS_PER_2	1	20.7617	16179	99.96	5	1	99.52
247	Serbia	Vlasina reservoir	RSVLA	42.73523°N 22.34332°E	River/Reservoir	V1	RS_VLA_1	0	2.47887	0	0	NA	1	98.98
248	Serbia	Vlasina reservoir	RSVLA	42.73523°N 22.34332°E	River/Reservoir	V2	RS_VLA_2	1	6.8514	15912	98.31	5	1	99.6
249	Slovakia	Mlynsky potok	SKMLY	49.09694°N 19.56658°E	River/Reservoir	SML1	SK_MLY_1	1	37.2173	16183	99.98	2	1	99.81
250	Slovakia	Mlynsky potok	SKMLY	49.09694°N 19.56658°E	River/Reservoir	SML2	SK_MLY_2	1	42.2568	16186	100	5	1	99.81
251	Slovakia	Nitra River	SKNIT	48.38947°N 18.07769°E	River	SN1	SK_NIT_1	1	18.9229	16177	99.94	5	1	99.06
252	Slovakia	Nitra River	SKNIT	48.38947°N 18.07769°E	River	SN2	SK_NIT_2	1	17.8016	16178	99.95	5	1	99.63
253	Slovakia	Okna River	SKOKN	48.75601°N 22.14993°E	River	SOK1	SK_OKN_1	1	24.6825	16185	99.99	6	1	99.44
254	Slovakia	Okna River	SKOKN	48.75601°N 22.14993°E	River	SOK2	SK_OKN_2	1	32.4714	16183	99.98	6	1	99.49
255	Slovakia	Vah River	SKVAH	49.07297°N 18.27262°E	River	SVA1	SK_VAH_1	1	11.6961	16182	99.98	5	1	99.73
256	Slovakia	Vah River	SKVAH	49.07297°N 18.27262°E	River	SVA2	SK_VAH_2	1	39.082	16185	99.99	5	1	99.76
257	Slovakia	Žilina Reservoir	SKZIL	49.205899°N 18.80216°E	River/Reservoir	SŽI1	SK_ZIL_1	1	29.2586	16186	100	2	1	99.68
258	Slovakia	Žilina Reservoir	SKZIL	49.205899°N 18.80216°E	River/Reservoir	SŽI2	SK_ZIL_2	1	32.7915	16186	100	2	1	99.68
259	Slovenia	Lake Krim	SIKRI	45.93538°N 14.48982°E	Lake	KRIM1	SI_KRI_1	1	19.5657	16185	99.99	6	1	98.69
260	Slovenia	Lake Krim	SIKRI	45.93538°N 14.48982°E	Lake	KRIM2	SI_KRI_2	1	16.3624	16181	99.97	6	1	99.44
261	Switzerland	Lake Geneve	CHGEN	46.39424°N 6.80003°E	Lake	TLEC544	CH_GEN_1	0	1.76665	0	0	NA	1	97.3
262	Switzerland	Lake Geneve	CHGEN	46.39424°N 6.80003°E	Lake	TLEC545	CH_GEN_2	0	1.83676	0	0	NA	1	98.16
263	Switzerland	Lake Geneve	CHGEN	46.39424°N 6.80003°E	Lake	TLEC546	CH_GEN_3	0	1.65442	0	0	NA	0	0
264	Switzerland	Lake Geneve	CHGEN	46.39424°N 6.80003°E	Lake	TLEC547	CH_GEN_4	0	1.90057	0	0	NA	1	98.56
265	Switzerland	Lake Geneve	CHGEN	46.39424°N 6.80003°E	Lake	TLEC548	CH_GEN_5	0	1.30794	0	0	NA	1	95.94
266S*	Finland	Iso Mustalampi	FIISO	64.31342667°N 30.29474°E	Lake	PFIsom18:188	FI_ISO_2	1	24.4581	16186	100	4	1	99.81
267	Switzerland	Lake Neufchatel	CHNEU	46.98916°N 6.93305°E	Lake	TLEC551	CH_NEU_1	0	1.77727	0	0	NA	1	92.17
268	Switzerland	Lake Neufchatel	CHNEU	46.98916°N 6.93305°E	Lake	TLEC552	CH_NEU_2	0	1.62118	0	0	NA	0	0
269	Switzerland	Lake Neufchatel	CHNEU	46.98916°N 6.93305°E	Lake	TLEC553	CH_NEU_3	0	2.21141	0	0	NA	1	94.76
270	Switzerland	Lake Neufchatel	CHNEU	46.98916°N 6.93305°E	Lake	TLEC554	CH_NEU_4	0	1.53234	0	0	NA	0	0
271	Switzerland	Lake Annecy	CHANN	45.86953°N 6.16454°E	Lake	TLEC555	CH_ANN_1	0	1.84147	0	0	NA	1	96.66
272	Switzerland	Lake Annecy	CHANN	45.86953°N 6.16454°E	Lake	TLEC556	CH_ANN_2	0	1.85605	0	0	NA	1	94.76
273A	England	Avon river	GBAVO	51.45681°N 2.11761°W	River	TLEC709	GB_AVO_1	0	0	0	0	NA	1	99.06
274A	England	Avon river	GBAVO	51.45681°N 2.11761°W	River	TLEC710	GB_AVO_2	1	39.9451	16186	100	2	1	99.81
275	Ukraine	Kremenchuk reservoir	UAKRE	49.58648°N 31.79866°E	River	TLEC444	UA_KRE_1	1	17.8687	16184	99.99	4	1	99.81
276	Ukraine	Kremenchuk reservoir	UAKRE	49.58648°N 31.79866°E	River	TLEC445	UA_KRE_2	1	12.5371	16182	99.98	6	1	99.55
277	Ukraine	Southern Bug	UASOU	49.43658°N 27.42008°E	River	FRISK_3815	UA_SOU_1	1	9.74212	16114	99.56	6	1	99.84
278	Ukraine	Southern Bug	UASOU	49.43658°N 27.42008°E	River	FRISK_3817	UA_SOU_2	0	5.03014	0	0	NA	1	99.71
279	Ukraine	Kaniv reservoir	UAKAN	49.964105°N 31.534304°E	River/Reservoir	TLEC394	UA_KAN_1	1	25.0446	16185	99.99	3	1	99.81
280	Ukraine	Kaniv reservoir	UAKAN	49.964105°N 31.534304°E	River/Reservoir	TLEC395	UA_KAN_2	1	24.4382	16185	99.99	6	1	99.81
281	Ukraine	Kaniv reservoir	UAKAN	49.964105°N 31.534304°E	River/Reservoir	FRISK_3738	UA_KAN_3	0	2.84456	0	0	NA	1	99.68
282	Ukraine	Kaniv reservoir	UAKAN	49.964105°N 31.534304°E	River/Reservoir	FRISK_3739	UA_KAN_4	1	7.55606	16022	98.99	6	1	99.76
283	Ukraine	Bolotnytsia river	UABOL	51.536956°N 28.102360°E	River/Reservoir	UBO1	UA_BOL_1	1	28.3244	16184	99.99	4	1	99.76
284	Ukraine	Bolotnytsia river	UABOL	51.536956°N 28.102360°E	River/Reservoir	UBO2	UA_BOL_2	1	24.581	16183	99.98	6	1	99.52
285	Ukraine	Borshchahivka river	UABOR	50.43995°N 30.34358°E	River/Reservoir	URS1	UA_BOR_1	1	17.5966	16184	99.99	6	1	99.63
286	Ukraine	Borshchahivka river	UABOR	50.43995°N 30.34358°E	River/Reservoir	URS2	UA_BOR_2	1	17.6409	16179	99.96	6	1	99.87
287	Ukraine	Dnipro river	UADNI	49.98404°N 31.08062°E	River/Reservoir	UDN1	UA_DNI_1	1	13.8948	16183	99.98	6	1	99.84
288	Ukraine	Dnipro river	UADNI	49.98404°N 31.08062°E	River/Reservoir	UDN2	UA_DNI_2	1	14.446	16181	99.97	4	1	99.84
289A	Ukraine	Danube river	UADAN	45.337233°N 28.818123°E	River	UDU3	UA_DAN_1	1	9.7681	16163	99.86	6	1	93.21
290A	Ukraine	Danube river	UADAN	45.337233°N 28.818123°E	River	UDU4	UA_DAN_2	1	7.51192	16039	99.09	6	1	98.48
291	Ukraine	Kolomak river	UAKOL	49.72671°N 35.15933°E	Lake/Reservoir	UKO1	UA_KOL_1	1	162.359	16184	99.99	6	1	99.63
292	Ukraine	Kolomak river	UAKOL	49.72671°N 35.15933°E	Lake/Reservoir	UKO2	UA_KOL_2	1	23.0724	16183	99.98	6	1	99.79
293	Ukraine	Molochnyi lyman	UAMOL	46.61682°N 35.32209°E	Estuary	UMO1	UA_MOL_1	1	7.08485	16018	98.96	6	1	90.14
294*	Ukraine	Molochnyi lyman	UAMOL	46.61682°N 35.32209°E	Estuary	UMO2	UA_MOL_2	0	1.50736	0	0	NA	1	91.39
295	Ukraine	Sula river	UASUL	50.45441°N 33.28046°E	River	USU1	UA_SUL_1	1	66.7938	16186	100	6	1	99.76
296	Ukraine	Sula river	UASUL	50.45441°N 33.28046°E	River	USU2	UA_SUL_2	1	7.42823	15942	98.49	4	1	99.63
297	Ukraine	Zholobnytsia tributary	UAZHO	51.53689°N 28.06213°E	River	UZH1	UA_ZHO_1	1	129.263	16184	99.99	3	1	99.47
298	Ukraine	Zholobnytsia tributary	UAZHO	51.53689°N 28.06213°E	River	UZH2	UA_ZHO_2	1	81.5377	16184	99.99	3	1	94.47
299	England	Ivel river	GBIVE	52.08572°N 0.26792°W	River	FRISK_3065	GB_IVE_1	1	5.54267	15822	97.75	2	1	99.52
300	England	Ivel river	GBIVE	52.08572°N 0.26792°W	River	FRISK_3067	GB_IVE_2	0	3.23346	0	0	NA	1	99.76
301	England	Trent river	GBTRE	52.91211°N 1.20528°W	River	FRISK_3032	GB_TRE_1	0	2.04043	0	0	NA	1	98.74
302	England	Trent river	GBTRE	52.91211°N 1.20528°W	River	FRISK_3033	GB_TRE_2	0	1.98101	0	0	NA	1	98.88
303	England	Yare river	GBYAR	52.62035°N 1.40938°E	River	FRISK_3001	GB_YAR_1	0	2.00821	0	0	NA	1	93.24
304	England	Yare river	GBYAR	52.62035°N 1.40938°E	River	FRISK_3004	GB_YAR_2	0	1.84	0	0	NA	0	0
305A	England	Llangorse lake	GBLLA	51.93494°N 3.27111°W	Lake	TLEC702	GB_LLA_1	1	109.801	16186	100	2	1	99.79
306A	England	Llangorse lake	GBLLA	51.93494°N 3.27111°W	Lake	TLEC704	GB_LLA_2	1	103.99	16186	100	2	1	91.13
307	Estonia	Peipsi	EEPEI	58.68054°N 27.19279°E	Lake	PFPei15I:3	EE_PEI_1	1	11.6696	16171	99.91	3	1	99.84
308	Estonia	Peipsi	EEPEI	58.68054°N 27.19279°E	Lake	PFPei15I:11	EE_PEI_2	1	14.4409	16143	99.73	4	1	99.76
309	Estonia	Pärnu	EEPAR	58.38254°N 24.53491°E	Sea	APar13:5	EE_PAR_1	1	9.3801	16161	99.85	3	1	99.47
310	Estonia	Pärnu	EEPAR	58.38254°N 24.53491°E	Sea	Apar13:2	EE_PAR_2	1	9.96841	16167	99.88	3	1	99.68
311	Estonia	Küdema	EEKUD	58.50150°N 22.26635°E	Lake	AKud12:31	EE_KUD_1	1	19.6676	16183	99.98	3	1	99.84
312	Estonia	Küdema	EEKUD	58.50150°N 22.26635°E	Lake	AKud12:31	EE_KUD_2	1	9.35821	16090	99.41	2	1	99.73
313	Estonia	Karujärv	EEKAR	58.38212°N 22.21906°E	Lake	PFKar19:1	EE_KAR_1	1	206.196	16184	99.99	2	1	99.87
314	Estonia	Karujärv	EEKAR	58.38212°N 22.21906°E	Lake	PFKar19:2	EE_KAR_2	1	244.692	16186	100	2	1	92.17
315	Estonia	Udriku	EEUDR	59.29648°N 26.06587°E	Lake	PFUdr16:12	EE_UDR_1	1	21.9617	16185	99.99	3	1	99.92
316	Estonia	Udriku	EEUDR	59.29648°N 26.06587°E	Lake	PFUdr16:17	EE_UDR_2	1	110.394	16186	100	3	1	99.76
317	Estonia	Viitna	EEVII	59.44642°N 26.00973°E	Lake	PFVii17:4	EE_VII_1	1	35.4409	16186	100	3	1	99.76
318	Estonia	Viitna	EEVII	59.44642°N 26.00973°E	Lake	PFVii17:12	EE_VII_2	1	22.7001	16186	100	3	1	99.84
319	Estonia	Nigula	EENIG	58.01479°N 24.688801°E	Lake	Ni1	EE_NIG_1	1	58.1422	16186	100	2	1	99.76
320	Estonia	Nigula	EENIG	58.01479°N 24.688801°E	Lake	Ni2	EE_NIG_2	1	19.2476	16185	99.99	2	1	98.88
321	Estonia	Saadjärv	EESAA	58.54051°N 26.653207°E	Lake	Saad1	EE_SAA_1	1	49.3796	16184	99.99	3	1	99.71
322	Estonia	Saadjärv	EESAA	58.54051°N 26.653207°E	Lake	Saad2	EE_SAA_2	1	15.1819	16175	99.93	3	1	92.25
323	Estonia	Loosalu	EELOO	58.93423°N 25.07847°E	Lake	PFLoo16:8	EE_LOO_1	1	15.2854	16184	99.99	2	1	99.95
324	Estonia	Loosalu	EELOO	58.93423°N 25.07847°E	Lake	PFLoo16:19	EE_LOO_2	1	14.4825	16161	99.85	2	1	99.89
325	Estonia	Hino	EEHIN	57.58029°N 27.21631°E	Lake	PFHin16:19	EE_HIN_1	1	23.5247	16185	99.99	2	1	99.73
326	Estonia	Hino	EEHIN	57.58029°N 27.21631°E	Lake	PFHin16:20	EE_HIN_2	1	22.8577	16185	99.99	2	1	99.73
327	Estonia	Kuulma	EEKUU	57.95638°N 27.16179°E	Lake	PFKuu16:21	EE_KUU_1	1	17.7907	16184	99.99	3	1	99.76
328	Estonia	Kuulma	EEKUU	57.95638°N 27.16179°E	Lake	PFKuu16:27	EE_KUU_2	1	10.6879	16171	99.91	3	1	99.87
329A	Estonia	SL26 2A	EEPIK	58.964278°N 23.441389°E	Sea	Pikeperch	EE_PIK	0	14.7378	0	0	NA	0	0
330	Finland	Kakskerta	FIKAS	60.36248°N 22.23368°E	Lake	12	FI_KAS_1	1	9.96674	16181	99.97	3	1	98.08
331	Finland	Kakskerta	FIKAS	60.36248°N 22.23368°E	Lake	13	FI_KAS_2	1	22.7262	16183	99.98	3	1	99.76
332	Finland	Kakskerta	FIRUF	60.36248°N 22.23368°E	Lake	Ruffe	FI_RUF	0	15.3702	0	0	NA	0	0
333	Latvia	Islienas lake	LVISL	56.65483°N 26.38133°E	Lake	1	LV_ISL_1	1	17.0213	16186	100	6	1	99.79
334	Latvia	Islienas lake	LVISL	56.65483°N 26.38133°E	Lake	5	LV_ISL_2	1	139.518	16184	99.99	4	1	99.84
335	Latvia	Tolkajus lake	LVTOL	56.38424°N 26.25515°E	Lake	6	LV_TOL_1	1	18.473	16184	99.99	3	1	99.71
336	Latvia	Tolkajus lake	LVTOL	56.38424°N 26.25515°E	Lake	8	LV_TOL_2	1	89.3411	16186	100	3	1	99.76
337	Latvia	Chiematrieka lake	LVCHI	56.34204°N 26.34211°E	Lake	37	LV_CHI_1	1	16.1569	16182	99.98	4	1	99.95
338	Latvia	Chiematrieka lake	LVCHI	56.34204°N 26.34211°E	Lake	40	LV_CHI_2	1	10.5064	16186	100	4	1	98.93
339	Latvia	Liepsalas lake	LVLIE	56.55414°N 26.53409°E	Lake	71	LV_LIE_1	1	70.62	16186	100	4	1	99.76
340	Latvia	Liepsalas lake	LVLIE	56.55414°N 26.53409°E	Lake	72	LV_LIE_2	1	31.1351	16185	99.99	4	1	99.81
341	Lithuania	Girutiškis	LTGIR	55.212471°N 25.858651°E	Lake	PFGir19:1	LT_GIR_1	1	23.5992	16185	99.99	3	1	99.76
342	Lithuania	Girutiškis	LTGIR	55.212471°N 25.858651°E	Lake	PFGir19:3	LT_GIR_2	1	15.2147	16182	99.98	3	1	99.81
343	Lithuania	Ilgis	LTILG	55.238392°N 25.823160°E	Lake	PFIlg19:1	LT_ILG_1	1	73.9961	16183	99.98	4	1	99.89
344	Lithuania	Ilgis	LTILG	55.238392°N 25.823160°E	Lake	PFIlg19:8	LT_ILG_2	1	21.5175	16183	99.98	2	1	99.87
345	Lithuania	Leikštikas	LTLEI	55.038837°N 25.649532°E	Lake	PFLei19:1	LT_LEI_1	1	16.7949	16184	99.99	3	1	99.79
346	Lithuania	Leikštikas	LTLEI	55.038837°N 25.649532°E	Lake	PFLei19:3	LT_LEI_2	1	9.11687	16186	100	3	1	93.45
347	Lithuania	Purvynas	LTPUR	55.024889°N 25.620919°E	Lake	PFPvy19:2	LT_PUR_1	1	36.9005	16177	99.94	4	1	99.87
348	Lithuania	Purvynas	LTPUR	55.024889°N 25.620919°E	Lake	PFPvy19:9	LT_PUR_2	1	28.4529	16129	99.65	3	1	99.81
349	Sweden	Nedre Björntjärnen	SENED	64.12196°N 18.78467°E	Lake	PFNed20: 1	SE_NED_1	1	16.9031	16184	99.99	2	1	99.81
350	Sweden	Nedre Björntjärnen	SENED	64.12196°N 18.78467°E	Lake	PFNed20: 13	SE_NED_2	1	13.5793	16186	100	2	1	99.95
351	Sweden	Struptjärnen	SESTU	64.02217°N 19.489103°E	Lake	PFStr20: 1	SE_STU_1	1	34.1541	16181	99.97	4	1	99.76
352	Sweden	Struptjärnen	SESTU	64.02217°N 19.489103°E	Lake	PFStr20: 3	SE_STU_2	1	10.2729	16182	99.98	4	1	99.89
353	Sweden	Snotterntjärnen	SESNO	63.91564°N 18.86069°E	Lake	PFSno20: 1	SE_SNO_1	1	18.7039	16183	99.98	2	1	99.89
354	Sweden	Snotterntjärnen	SESNO	63.91564°N 18.86069°E	Lake	PFSno20: 3	SE_SNO_2	1	27.2969	16160	99.84	2	1	99.14
355	Sweden	Aborrtäsk 3	SEABO	64.478522°N 19.430392°E	Lake	PFAbo20: 1	SE_ABO_1	1	72.6218	16183	99.98	3	1	99.68
356	Sweden	Aborrtäsk 3	SEABO	64.478522°N 19.430392°E	Lake	PFAbo20: 2	SE_ABO_2	1	69.0997	16182	99.98	3	1	99.76
357	Sweden	Östra Skärträsket	SEOST	64.426176°N 19.45005°E	Lake	PFÖst20: 1	SE_OST_1	1	27.949	16186	100	4	1	99.84
358	Sweden	Östra Skärträsket	SEOST	64.426176°N 19.45005°E	Lake	PFÖst20: 4	SE_OST_2	1	14.9123	16186	100	4	1	99.79
359	Sweden	Stortjärnen	SESTO	64.261866°N 19.762409°E	Lake	PFSto20: 1	SE_STO_1	1	5.423	16182	99.98	2	1	99.84
360	Sweden	Stortjärnen	SESTO	64.261866°N 19.762409°E	Lake	PFSto20: 6	SE_STO_2	1	7.20989	16182	99.98	2	1	99.87
361	Sweden	Långsjön lake	SELAN	59.26869°N 17.964707°E	Lake	50	SE_LAN_1	1	2.82434	15872	98.06	2	1	98.74
362	Sweden	Långsjön lake	SELAN	59.26869°N 17.964707°E	Lake	94	SE_LAN_2	1	7.80877	15971	98.67	2	1	93.51
363	Sweden	Lötsjön	SELOT	59.37167°N 17.96648°E	Lake	397	SE_LOT_1	0	1.61921	0	0	NA	1	96.61
364	Sweden	Lötsjön	SELOT	59.37167°N 17.96648°E	Lake	570	SE_LOT_2	1	0	16171	99.91	2	1	83.48
365	Sweden	Ljustjärnen	SELJU	59.92428°N 15.45266°E	Lake	22	SE_LJU_1	0	2.20146	0	0	NA	1	95.75
366	Sweden	Ljustjärnen	SELJU	59.92428°N 15.45266°E	Lake	49	SE_LJU_2	0	6.10457	0	0	NA	0	0
367	Sweden	Stora Hållsjön	SESTH	60.49016°N 18.02619°E	Lake	169	SE_STH_1	0	1.29944	0	0	NA	1	98.96
368	Sweden	Stora Hållsjön	SESTH	60.49016°N 18.02619°E	Lake	250	SE_STH_2	1	2.73688	15885	98.14	2	1	96.55
369	Sweden	Fälaren	SEFAL	60.33762°N 17.77973°E	Lake	85	SE_FAL_1	0	1.90004	0	0	NA	1	78.78
370	Sweden	Fälaren	SEFAL	60.33762°N 17.77973°E	Lake	191	SE_FAL_2	0	2.72055	0	0	NA	1	93.59
371	Sweden	Söderginingen	SESOD	59.95697°N 18.26220°E	Lake	363	SE_SOD_1	0	1.12274	0	0	NA	1	98.26
372	Sweden	Söderginingen	SESOD	59.95697°N 18.26220°E	Lake	385	SE_SOD_2	0	1.43796	0	0	NA	1	94.76
373	Sweden	Strandsjön	SESTA	59.87068°N 17.16984°E	Lake	1189	SE_STA_1	0	1.57469	0	0	NA	0	0
374	Sweden	Strandsjön	SESTA	59.87068°N 17.16984°E	Lake	1575	SE_STA_2	0	0	0	0	NA	1	80.79
375A	Sweden	Lilla sångaren	SELIL	59.90070°N 15.39263°E	Lake	A247	SE_LIL_1	0	0	0	0	NA	0	0
376A	Sweden	Lilla sångaren	SELIL	59.90070°N 15.39263°E	Lake	A233	SE_LIL_2	0	1.75573	0	0	NA	0	0
377A	Sweden	Valloxen	SEVAL	59.73745°N 17.83837°E	Lake	A328	SE_VAL_1	0	0	0	0	NA	0	0
378	Sweden	Valloxen	SEVAL	59.73745°N 17.83837°E	Lake	A377	SE_VAL_2	0	0	0	0	NA	1	91.61
379A	Sweden	Oppsveten	SEOPP	60.01668°N 15.46473°E	Lake	181	SE_OPP_1	0	28.354	0	0	NA	1	91.31
380A	Sweden	Oppsveten	SEOPP	60.01668°N 15.46473°E	Lake	179	SE_OPP_2	0	44.0753	0	0	NA	1	91.48
381	Turkey	Ladik lake	TRLAD	40.90708°N 36.00767°E	Lake	1	TR_LAD_1	1	19.9868	16186	100	4	1	93.32
382	Turkey	Ladik lake	TRLAD	40.90708°N 36.00767°E	Lake	3	TR_LAD_2	1	14.4598	16186	100	4	1	94.04
383	Russia	Nen Chu Iakka	RUNEN	63.72733°N 75.98406°E	Lake	Sib06	RU_NEN_1	1	199.868	16182	99.98	1	1	97.97
384	Russia	Nen Chu Iakka	RUNEN	63.72733°N 75.98406°E	Lake	Sib07	RU_NEN_2	1	144.598	16185	99.99	1	1	96.98
