# Supplementary material for: Pan‐Continental Genomic Analysis of Eurasian Perch Uncovers Global Diversity Hotspots and Postglacial Recolonization Patterns
Source: Ecol Evol. 2026 Apr 21;16(4):e73502. doi: 10.1002/ece3.73502 (PMC13099172; doi:10.1002/ece3.73502)
Supplement: Supplementary file 6 — Table S2: Pairwise FST estimates between 169 populations with paired‐only individuals, nuclear SNP data*. [file ECE3-16-e73502-s004.xlsx]

## Sheet: Sheet 1
Table S2. Pairwise FST estimates between 169 populations with paired-only individuals, nuclear SNP data*
*Negative FST values are rounded to 0
Population 1	Population 2	FST
BEAPP	BEAND	0
BEDEU	BEAND	0.0351193
BEHAS	BEAND	0.0223004
BEHOE	BEAND	0.0404385
BEMAA	BEAND	0.0140908
BERON	BEAND	0.0177617
BEWAR	BEAND	0.0236801
BGBEL	BEAND	0.678949
BGDOS	BEAND	0.647422
BGIVA	BEAND	0.496136
BGTEL	BEAND	0.497566
BGTUG	BEAND	0.643203
BGTUP	BEAND	0.63702
BGTUU	BEAND	0.636456
CHANN	BEAND	0.252344
CHGEN	BEAND	0.299309
CHNEU	BEAND	0.147823
CZBOL	BEAND	0.216098
CZDEC	BEAND	0.136935
CZHOS	BEAND	0.158897
CZHUB	BEAND	0.19833
CZJEZ	BEAND	0.226756
CZKAM	BEAND	0.198701
CZKLI	BEAND	0.19216
CZKYJ	BEAND	0.311727
CZLIP	BEAND	0.118597
CZLUD	BEAND	0.193159
CZLUZ	BEAND	0.174868
CZMIL	BEAND	0.19316
CZMOS	BEAND	0.190923
CZOLE	BEAND	0.265951
CZRIM	BEAND	0.188229
CZRUD	BEAND	0.512551
CZSLA	BEAND	0.138489
CZVRC	BEAND	0.161546
CZYEV	BEAND	0.202529
CZZEL	BEAND	0.158966
CZZLU	BEAND	0.234492
DEKAR	BEAND	0.430511
DEMUE	BEAND	0.149623
DEODE	BEAND	0.168081
DEREE	BEAND	0.0127774
DESCL	BEAND	0.285626
DESCR	BEAND	0.150263
DKLYN	BEAND	0.25757
EEHIN	BEAND	0.351113
EEKAR	BEAND	0.279548
EEKUD	BEAND	0.265218
EEKUU	BEAND	0.420284
EELOO	BEAND	0.631215
EEMEE	BEAND	0.366251
EENIG	BEAND	0.560159
EEPAR	BEAND	0.240751
EEPEI	BEAND	0.293574
EEPOH	BEAND	0.282731
EESAA	BEAND	0.29055
EEUDR	BEAND	0.58602
EEVII	BEAND	0.47783
ESMUG	BEAND	0.150944
ESZAM	BEAND	0.277822
ESZAR	BEAND	0.339246
FIHAN	BEAND	0.240102
FIISO	BEAND	0.395995
FIKAS	BEAND	0.240547
FIKIV	BEAND	0.379801
FIKYM	BEAND	0.29715
FITUU	BEAND	0.276175
FIVAL	BEAND	0.584831
FIVAS	BEAND	0.427545
FIVES	BEAND	0.25632
FIVIN	BEAND	0.328517
FRDEC	BEAND	0.0625432
FRDRU	BEAND	0.0925024
FRGEN	BEAND	0.211772
FRIRA	BEAND	0.0274898
FRLOI	BEAND	0.039856
FRMAR	BEAND	0.0423017
FRMIG	BEAND	0.0521788
FRSAI	BEAND	0.0819491
FRSAO	BEAND	0.0946788
GBAVO	BEAND	0.0300624
GBIVE	BEAND	0.0921869
GBLLA	BEAND	0.0648534
GBTRE	BEAND	0.044096
GEBAZ	BEAND	0.5681
GEKRT	BEAND	0.542572
HUBAK	BEAND	0.632374
HUBAT	BEAND	0.622415
HUBIA	BEAND	0.651192
HUDUN	BEAND	0.381815
HUEGE	BEAND	0.641023
HUREP	BEAND	0.626072
IEBAL	BEAND	0.191752
IEBAN	BEAND	0.323337
IEBRI	BEAND	0.22696
IECON	BEAND	0.372326
IECUL	BEAND	0.368241
IELOU	BEAND	0.403441
IEMAS	BEAND	0.171949
LTGIR	BEAND	0.457287
LTILG	BEAND	0.272067
LTJIE	BEAND	0.404346
LTLEI	BEAND	0.253842
LTPUR	BEAND	0.273196
LVCHI	BEAND	0.531339
LVISL	BEAND	0.293188
LVLIE	BEAND	0.550089
LVTOL	BEAND	0.505909
MKCRN	BEAND	0.559092
MNULA	BEAND	0.338086
NLDEG	BEAND	0.0312157
NLHON	BEAND	0.0128894
NLPET	BEAND	0.022816
PLDGA	BEAND	0.0299986
PLMIE	BEAND	0.247633
PLROT	BEAND	0.235163
PLSCZ	BEAND	0.157803
PLSTA	BEAND	0.270557
PLSWI	BEAND	0.219955
PLWIS	BEAND	0.0232673
PTLAG	BEAND	0.312515
PTPRO	BEAND	0.124937
ROGAL	BEAND	0.265314
ROPAR	BEAND	0.365627
RSDAN	BEAND	0.599841
RSGAR	BEAND	0.462774
RSPER	BEAND	0.624287
RSVLA	BEAND	0.630955
RUBRA	BEAND	0.430684
RUCHU	BEAND	0.356546
RUIRK	BEAND	0.628535
RUMED	BEAND	0.425054
RUNEN	BEAND	0.391563
RUOBR	BEAND	0.360548
RUSHE	BEAND	0.371604
RUTRO	BEAND	0.379605
RUYAS	BEAND	0.677097
RUYEN	BEAND	0.41856
SEABO	BEAND	0.357013
SEFAL	BEAND	0.236026
SELAN	BEAND	0.252133
SELOT	BEAND	0.273572
SENED	BEAND	0.603463
SEOPP	BEAND	0.286414
SEOST	BEAND	0.488539
SESNO	BEAND	0.510231
SESOD	BEAND	0.246523
SESTH	BEAND	0.264069
SESTO	BEAND	0.559921
SESTU	BEAND	0.437182
SIKRI	BEAND	0.547335
SKMLY	BEAND	0.175546
SKNIT	BEAND	0.629374
SKOKN	BEAND	0.424619
SKVAH	BEAND	0.174881
SKZIL	BEAND	0.186459
TRLAD	BEAND	0.36795
UABOL	BEAND	0.327173
UABOR	BEAND	0.262246
UADAN	BEAND	0.370222
UADNI	BEAND	0.242351
UAKAN	BEAND	0.223172
UAKOL	BEAND	0.270363
UAKRE	BEAND	0.231648
UAMOL	BEAND	0.378301
UASOU	BEAND	0.446425
UASUL	BEAND	0.238644
UAZHO	BEAND	0.311149
BEDEU	BEAPP	0.00287431
BEHAS	BEAPP	0.0337484
BEHOE	BEAPP	0.00369004
BEMAA	BEAPP	0.00936788
BERON	BEAPP	0
BEWAR	BEAPP	0
BGBEL	BEAPP	0.637474
BGDOS	BEAPP	0.606258
BGIVA	BEAPP	0.455344
BGTEL	BEAPP	0.451532
BGTUG	BEAPP	0.600758
BGTUP	BEAPP	0.594946
BGTUU	BEAPP	0.592192
CHANN	BEAPP	0.217539
CHGEN	BEAPP	0.263868
CHNEU	BEAPP	0.114208
CZBOL	BEAPP	0.186521
CZDEC	BEAPP	0.101184
CZHOS	BEAPP	0.135634
CZHUB	BEAPP	0.170115
CZJEZ	BEAPP	0.179015
CZKAM	BEAPP	0.167734
CZKLI	BEAPP	0.15207
CZKYJ	BEAPP	0.27375
CZLIP	BEAPP	0.110667
CZLUD	BEAPP	0.132464
CZLUZ	BEAPP	0.149977
CZMIL	BEAPP	0.167507
CZMOS	BEAPP	0.170192
CZOLE	BEAPP	0.21149
CZRIM	BEAPP	0.161535
CZRUD	BEAPP	0.472217
CZSLA	BEAPP	0.117208
CZVRC	BEAPP	0.137703
CZYEV	BEAPP	0.177846
CZZEL	BEAPP	0.131839
CZZLU	BEAPP	0.186112
DEKAR	BEAPP	0.381794
DEMUE	BEAPP	0.11139
DEODE	BEAPP	0.125649
DEREE	BEAPP	0
DESCL	BEAPP	0.241815
DESCR	BEAPP	0.112735
DKLYN	BEAPP	0.227565
EEHIN	BEAPP	0.313159
EEKAR	BEAPP	0.227663
EEKUD	BEAPP	0.215023
EEKUU	BEAPP	0.382354
EELOO	BEAPP	0.601301
EEMEE	BEAPP	0.331817
EENIG	BEAPP	0.520455
EEPAR	BEAPP	0.18429
EEPEI	BEAPP	0.243479
EEPOH	BEAPP	0.249698
EESAA	BEAPP	0.234642
EEUDR	BEAPP	0.555209
EEVII	BEAPP	0.438739
ESMUG	BEAPP	0.0953378
ESZAM	BEAPP	0.246166
ESZAR	BEAPP	0.3205
FIHAN	BEAPP	0.185413
FIISO	BEAPP	0.359563
FIKAS	BEAPP	0.181769
FIKIV	BEAPP	0.346777
FIKYM	BEAPP	0.260124
FITUU	BEAPP	0.251459
FIVAL	BEAPP	0.550567
FIVAS	BEAPP	0.391145
FIVES	BEAPP	0.226883
FIVIN	BEAPP	0.282608
FRDEC	BEAPP	0.054878
FRDRU	BEAPP	0.0704425
FRGEN	BEAPP	0.164731
FRIRA	BEAPP	0
FRLOI	BEAPP	0.028094
FRMAR	BEAPP	0.0139586
FRMIG	BEAPP	0.0333808
FRSAI	BEAPP	0.0453719
FRSAO	BEAPP	0.0737479
GBAVO	BEAPP	0
GBIVE	BEAPP	0.0541923
GBLLA	BEAPP	0.0169609
GBTRE	BEAPP	0.017302
GEBAZ	BEAPP	0.529891
GEKRT	BEAPP	0.508967
HUBAK	BEAPP	0.595108
HUBAT	BEAPP	0.5823
HUBIA	BEAPP	0.612296
HUDUN	BEAPP	0.33729
HUEGE	BEAPP	0.60682
HUREP	BEAPP	0.586222
IEBAL	BEAPP	0.147545
IEBAN	BEAPP	0.284785
IEBRI	BEAPP	0.195039
IECON	BEAPP	0.337508
IECUL	BEAPP	0.33648
IELOU	BEAPP	0.36782
IEMAS	BEAPP	0.143699
LTGIR	BEAPP	0.411875
LTILG	BEAPP	0.222819
LTJIE	BEAPP	0.3759
LTLEI	BEAPP	0.214155
LTPUR	BEAPP	0.244637
LVCHI	BEAPP	0.496978
LVISL	BEAPP	0.250863
LVLIE	BEAPP	0.514965
LVTOL	BEAPP	0.473766
MKCRN	BEAPP	0.517884
MNULA	BEAPP	0.29865
NLDEG	BEAPP	0
NLHON	BEAPP	0
NLPET	BEAPP	0.00908833
PLDGA	BEAPP	0.00123372
PLMIE	BEAPP	0.201017
PLROT	BEAPP	0.189998
PLSCZ	BEAPP	0.100239
PLSTA	BEAPP	0.228365
PLSWI	BEAPP	0.167919
PLWIS	BEAPP	0
PTLAG	BEAPP	0.27927
PTPRO	BEAPP	0.116625
ROGAL	BEAPP	0.213975
ROPAR	BEAPP	0.32954
RSDAN	BEAPP	0.561037
RSGAR	BEAPP	0.417525
RSPER	BEAPP	0.584376
RSVLA	BEAPP	0.59087
RUBRA	BEAPP	0.397817
RUCHU	BEAPP	0.31829
RUIRK	BEAPP	0.596199
RUMED	BEAPP	0.381833
RUNEN	BEAPP	0.366632
RUOBR	BEAPP	0.318852
RUSHE	BEAPP	0.329903
RUTRO	BEAPP	0.339235
RUYAS	BEAPP	0.647435
RUYEN	BEAPP	0.384571
SEABO	BEAPP	0.316153
SEFAL	BEAPP	0.182158
SELAN	BEAPP	0.196402
SELOT	BEAPP	0.22481
SENED	BEAPP	0.567464
SEOPP	BEAPP	0.244616
SEOST	BEAPP	0.450464
SESNO	BEAPP	0.474044
SESOD	BEAPP	0.18708
SESTH	BEAPP	0.221777
SESTO	BEAPP	0.531852
SESTU	BEAPP	0.407031
SIKRI	BEAPP	0.511448
SKMLY	BEAPP	0.138914
SKNIT	BEAPP	0.59545
SKOKN	BEAPP	0.386328
SKVAH	BEAPP	0.132864
SKZIL	BEAPP	0.154465
TRLAD	BEAPP	0.324244
UABOL	BEAPP	0.285179
UABOR	BEAPP	0.216366
UADAN	BEAPP	0.323669
UADNI	BEAPP	0.201711
UAKAN	BEAPP	0.188799
UAKOL	BEAPP	0.225822
UAKRE	BEAPP	0.192404
UAMOL	BEAPP	0.325362
UASOU	BEAPP	0.405259
UASUL	BEAPP	0.186958
UAZHO	BEAPP	0.268086
BEHAS	BEDEU	0.0644023
BEHOE	BEDEU	0.0466968
BEMAA	BEDEU	0.0465695
BERON	BEDEU	0.0542424
BEWAR	BEDEU	0.0511022
BGBEL	BEDEU	0.671485
BGDOS	BEDEU	0.638698
BGIVA	BEDEU	0.478502
BGTEL	BEDEU	0.485705
BGTUG	BEDEU	0.633793
BGTUP	BEDEU	0.626032
BGTUU	BEDEU	0.625479
CHANN	BEDEU	0.297739
CHGEN	BEDEU	0.309424
CHNEU	BEDEU	0.172682
CZBOL	BEDEU	0.210331
CZDEC	BEDEU	0.131289
CZHOS	BEDEU	0.166963
CZHUB	BEDEU	0.208558
CZJEZ	BEDEU	0.212769
CZKAM	BEDEU	0.202551
CZKLI	BEDEU	0.182129
CZKYJ	BEDEU	0.306078
CZLIP	BEDEU	0.130425
CZLUD	BEDEU	0.169057
CZLUZ	BEDEU	0.171499
CZMIL	BEDEU	0.201866
CZMOS	BEDEU	0.202395
CZOLE	BEDEU	0.24655
CZRIM	BEDEU	0.188357
CZRUD	BEDEU	0.503937
CZSLA	BEDEU	0.144508
CZVRC	BEDEU	0.141481
CZYEV	BEDEU	0.202288
CZZEL	BEDEU	0.172768
CZZLU	BEDEU	0.210456
DEKAR	BEDEU	0.420537
DEMUE	BEDEU	0.13772
DEODE	BEDEU	0.141544
DEREE	BEDEU	0.0341221
DESCL	BEDEU	0.276845
DESCR	BEDEU	0.141941
DKLYN	BEDEU	0.241997
EEHIN	BEDEU	0.33217
EEKAR	BEDEU	0.256183
EEKUD	BEDEU	0.254932
EEKUU	BEDEU	0.414617
EELOO	BEDEU	0.63731
EEMEE	BEDEU	0.35473
EENIG	BEDEU	0.551919
EEPAR	BEDEU	0.22948
EEPEI	BEDEU	0.281677
EEPOH	BEDEU	0.281713
EESAA	BEDEU	0.265606
EEUDR	BEDEU	0.586562
EEVII	BEDEU	0.46611
ESMUG	BEDEU	0.14
ESZAM	BEDEU	0.314952
ESZAR	BEDEU	0.371618
FIHAN	BEDEU	0.211172
FIISO	BEDEU	0.384422
FIKAS	BEDEU	0.22104
FIKIV	BEDEU	0.373356
FIKYM	BEDEU	0.294086
FITUU	BEDEU	0.26782
FIVAL	BEDEU	0.581848
FIVAS	BEDEU	0.426987
FIVES	BEDEU	0.235256
FIVIN	BEDEU	0.308717
FRDEC	BEDEU	0.0948056
FRDRU	BEDEU	0.12
FRGEN	BEDEU	0.236792
FRIRA	BEDEU	0.0650024
FRLOI	BEDEU	0.064397
FRMAR	BEDEU	0.0525045
FRMIG	BEDEU	0.0848232
FRSAI	BEDEU	0.0939645
FRSAO	BEDEU	0.123547
GBAVO	BEDEU	0.0498658
GBIVE	BEDEU	0.119439
GBLLA	BEDEU	0.084258
GBTRE	BEDEU	0.0768366
GEBAZ	BEDEU	0.55417
GEKRT	BEDEU	0.530548
HUBAK	BEDEU	0.628408
HUBAT	BEDEU	0.619266
HUBIA	BEDEU	0.649274
HUDUN	BEDEU	0.380941
HUEGE	BEDEU	0.637413
HUREP	BEDEU	0.618181
IEBAL	BEDEU	0.206361
IEBAN	BEDEU	0.355397
IEBRI	BEDEU	0.247697
IECON	BEDEU	0.38895
IECUL	BEDEU	0.391867
IELOU	BEDEU	0.426099
IEMAS	BEDEU	0.214228
LTGIR	BEDEU	0.440109
LTILG	BEDEU	0.255278
LTJIE	BEDEU	0.401332
LTLEI	BEDEU	0.246254
LTPUR	BEDEU	0.26114
LVCHI	BEDEU	0.517895
LVISL	BEDEU	0.28071
LVLIE	BEDEU	0.539552
LVTOL	BEDEU	0.502443
MKCRN	BEDEU	0.554074
MNULA	BEDEU	0.338399
NLDEG	BEDEU	0.0202128
NLHON	BEDEU	0.0222563
NLPET	BEDEU	0.00488599
PLDGA	BEDEU	0.0415881
PLMIE	BEDEU	0.238045
PLROT	BEDEU	0.221985
PLSCZ	BEDEU	0.137976
PLSTA	BEDEU	0.262962
PLSWI	BEDEU	0.207546
PLWIS	BEDEU	0.0036374
PTLAG	BEDEU	0.328202
PTPRO	BEDEU	0.14671
ROGAL	BEDEU	0.245539
ROPAR	BEDEU	0.352765
RSDAN	BEDEU	0.592792
RSGAR	BEDEU	0.454741
RSPER	BEDEU	0.619863
RSVLA	BEDEU	0.625722
RUBRA	BEDEU	0.425556
RUCHU	BEDEU	0.342231
RUIRK	BEDEU	0.628283
RUMED	BEDEU	0.418654
RUNEN	BEDEU	0.398661
RUOBR	BEDEU	0.349586
RUSHE	BEDEU	0.373581
RUTRO	BEDEU	0.371513
RUYAS	BEDEU	0.675934
RUYEN	BEDEU	0.416363
SEABO	BEDEU	0.347942
SEFAL	BEDEU	0.238717
SELAN	BEDEU	0.23392
SELOT	BEDEU	0.269284
SENED	BEDEU	0.606046
SEOPP	BEDEU	0.272587
SEOST	BEDEU	0.482156
SESNO	BEDEU	0.515553
SESOD	BEDEU	0.231969
SESTH	BEDEU	0.26128
SESTO	BEDEU	0.564235
SESTU	BEDEU	0.425731
SIKRI	BEDEU	0.545353
SKMLY	BEDEU	0.162579
SKNIT	BEDEU	0.626662
SKOKN	BEDEU	0.416864
SKVAH	BEDEU	0.161471
SKZIL	BEDEU	0.192154
TRLAD	BEDEU	0.362898
UABOL	BEDEU	0.330075
UABOR	BEDEU	0.247567
UADAN	BEDEU	0.355274
UADNI	BEDEU	0.231995
UAKAN	BEDEU	0.203644
UAKOL	BEDEU	0.258835
UAKRE	BEDEU	0.225682
UAMOL	BEDEU	0.360627
UASOU	BEDEU	0.430019
UASUL	BEDEU	0.231027
UAZHO	BEDEU	0.300706
BEHOE	BEHAS	0.086711
BEMAA	BEHAS	0.0739538
BERON	BEHAS	0.0698157
BEWAR	BEHAS	0.0616744
BGBEL	BEHAS	0.718573
BGDOS	BEHAS	0.687592
BGIVA	BEHAS	0.53983
BGTEL	BEHAS	0.536778
BGTUG	BEHAS	0.683729
BGTUP	BEHAS	0.675765
BGTUU	BEHAS	0.676557
CHANN	BEHAS	0.313999
CHGEN	BEHAS	0.319928
CHNEU	BEHAS	0.210881
CZBOL	BEHAS	0.275575
CZDEC	BEHAS	0.197962
CZHOS	BEHAS	0.210147
CZHUB	BEHAS	0.251071
CZJEZ	BEHAS	0.272556
CZKAM	BEHAS	0.261148
CZKLI	BEHAS	0.232988
CZKYJ	BEHAS	0.361465
CZLIP	BEHAS	0.181479
CZLUD	BEHAS	0.233091
CZLUZ	BEHAS	0.213343
CZMIL	BEHAS	0.244177
CZMOS	BEHAS	0.252904
CZOLE	BEHAS	0.306255
CZRIM	BEHAS	0.235969
CZRUD	BEHAS	0.556375
CZSLA	BEHAS	0.204085
CZVRC	BEHAS	0.220535
CZYEV	BEHAS	0.259776
CZZEL	BEHAS	0.201163
CZZLU	BEHAS	0.272002
DEKAR	BEHAS	0.465306
DEMUE	BEHAS	0.203744
DEODE	BEHAS	0.218369
DEREE	BEHAS	0.084509
DESCL	BEHAS	0.328603
DESCR	BEHAS	0.211234
DKLYN	BEHAS	0.333089
EEHIN	BEHAS	0.397611
EEKAR	BEHAS	0.32312
EEKUD	BEHAS	0.320275
EEKUU	BEHAS	0.455444
EELOO	BEHAS	0.67862
EEMEE	BEHAS	0.407326
EENIG	BEHAS	0.597411
EEPAR	BEHAS	0.29617
EEPEI	BEHAS	0.334962
EEPOH	BEHAS	0.331906
EESAA	BEHAS	0.333197
EEUDR	BEHAS	0.621167
EEVII	BEHAS	0.518958
ESMUG	BEHAS	0.165112
ESZAM	BEHAS	0.346872
ESZAR	BEHAS	0.397953
FIHAN	BEHAS	0.276797
FIISO	BEHAS	0.432765
FIKAS	BEHAS	0.277209
FIKIV	BEHAS	0.419224
FIKYM	BEHAS	0.351153
FITUU	BEHAS	0.313704
FIVAL	BEHAS	0.63423
FIVAS	BEHAS	0.471479
FIVES	BEHAS	0.289182
FIVIN	BEHAS	0.359071
FRDEC	BEHAS	0.103696
FRDRU	BEHAS	0.121244
FRGEN	BEHAS	0.250034
FRIRA	BEHAS	0.0655213
FRLOI	BEHAS	0.0772314
FRMAR	BEHAS	0.0602201
FRMIG	BEHAS	0.0623922
FRSAI	BEHAS	0.113185
FRSAO	BEHAS	0.128224
GBAVO	BEHAS	0.0528065
GBIVE	BEHAS	0.127899
GBLLA	BEHAS	0.106719
GBTRE	BEHAS	0.0977848
GEBAZ	BEHAS	0.610703
GEKRT	BEHAS	0.585659
HUBAK	BEHAS	0.674192
HUBAT	BEHAS	0.666415
HUBIA	BEHAS	0.693977
HUDUN	BEHAS	0.433472
HUEGE	BEHAS	0.686421
HUREP	BEHAS	0.666828
IEBAL	BEHAS	0.231952
IEBAN	BEHAS	0.381133
IEBRI	BEHAS	0.284746
IECON	BEHAS	0.415264
IECUL	BEHAS	0.419437
IELOU	BEHAS	0.459837
IEMAS	BEHAS	0.22316
LTGIR	BEHAS	0.498013
LTILG	BEHAS	0.324932
LTJIE	BEHAS	0.460097
LTLEI	BEHAS	0.307012
LTPUR	BEHAS	0.328391
LVCHI	BEHAS	0.575249
LVISL	BEHAS	0.34242
LVLIE	BEHAS	0.594641
LVTOL	BEHAS	0.549153
MKCRN	BEHAS	0.603126
MNULA	BEHAS	0.38573
NLDEG	BEHAS	0.0719603
NLHON	BEHAS	0.066269
NLPET	BEHAS	0.0718797
PLDGA	BEHAS	0
PLMIE	BEHAS	0.289586
PLROT	BEHAS	0.284801
PLSCZ	BEHAS	0.202179
PLSTA	BEHAS	0.325282
PLSWI	BEHAS	0.274626
PLWIS	BEHAS	0.0587163
PTLAG	BEHAS	0.358683
PTPRO	BEHAS	0.162791
ROGAL	BEHAS	0.305443
ROPAR	BEHAS	0.416689
RSDAN	BEHAS	0.642229
RSGAR	BEHAS	0.507291
RSPER	BEHAS	0.667844
RSVLA	BEHAS	0.673519
RUBRA	BEHAS	0.468062
RUCHU	BEHAS	0.394939
RUIRK	BEHAS	0.669364
RUMED	BEHAS	0.466814
RUNEN	BEHAS	0.442474
RUOBR	BEHAS	0.406178
RUSHE	BEHAS	0.413848
RUTRO	BEHAS	0.419167
RUYAS	BEHAS	0.717768
RUYEN	BEHAS	0.458927
SEABO	BEHAS	0.404607
SEFAL	BEHAS	0.287369
SELAN	BEHAS	0.301353
SELOT	BEHAS	0.334552
SENED	BEHAS	0.647742
SEOPP	BEHAS	0.332124
SEOST	BEHAS	0.540994
SESNO	BEHAS	0.566854
SESOD	BEHAS	0.302741
SESTH	BEHAS	0.316659
SESTO	BEHAS	0.602511
SESTU	BEHAS	0.469918
SIKRI	BEHAS	0.591667
SKMLY	BEHAS	0.22257
SKNIT	BEHAS	0.674178
SKOKN	BEHAS	0.470002
SKVAH	BEHAS	0.211317
SKZIL	BEHAS	0.242399
TRLAD	BEHAS	0.411083
UABOL	BEHAS	0.368476
UABOR	BEHAS	0.299974
UADAN	BEHAS	0.41309
UADNI	BEHAS	0.287205
UAKAN	BEHAS	0.250829
UAKOL	BEHAS	0.311012
UAKRE	BEHAS	0.278151
UAMOL	BEHAS	0.418816
UASOU	BEHAS	0.480477
UASUL	BEHAS	0.275193
UAZHO	BEHAS	0.353298
BEMAA	BEHOE	0.0379268
BERON	BEHOE	0.0460619
BEWAR	BEHOE	0.0496144
BGBEL	BEHOE	0.610847
BGDOS	BEHOE	0.579479
BGIVA	BEHOE	0.429828
BGTEL	BEHOE	0.428199
BGTUG	BEHOE	0.575674
BGTUP	BEHOE	0.570586
BGTUU	BEHOE	0.567493
CHANN	BEHOE	0.240796
CHGEN	BEHOE	0.300139
CHNEU	BEHOE	0.112188
CZBOL	BEHOE	0.183229
CZDEC	BEHOE	0.104422
CZHOS	BEHOE	0.118496
CZHUB	BEHOE	0.14977
CZJEZ	BEHOE	0.152546
CZKAM	BEHOE	0.168506
CZKLI	BEHOE	0.184408
CZKYJ	BEHOE	0.240434
CZLIP	BEHOE	0.0964305
CZLUD	BEHOE	0.127193
CZLUZ	BEHOE	0.153522
CZMIL	BEHOE	0.176655
CZMOS	BEHOE	0.1794
CZOLE	BEHOE	0.18754
CZRIM	BEHOE	0.15553
CZRUD	BEHOE	0.444272
CZSLA	BEHOE	0.123363
CZVRC	BEHOE	0.130979
CZYEV	BEHOE	0.167973
CZZEL	BEHOE	0.13371
CZZLU	BEHOE	0.202971
DEKAR	BEHOE	0.372136
DEMUE	BEHOE	0.0922258
DEODE	BEHOE	0.0835901
DEREE	BEHOE	0.0412059
DESCL	BEHOE	0.242446
DESCR	BEHOE	0.0706045
DKLYN	BEHOE	0.187214
EEHIN	BEHOE	0.283851
EEKAR	BEHOE	0.206788
EEKUD	BEHOE	0.20057
EEKUU	BEHOE	0.366532
EELOO	BEHOE	0.577023
EEMEE	BEHOE	0.301954
EENIG	BEHOE	0.483536
EEPAR	BEHOE	0.168133
EEPEI	BEHOE	0.223515
EEPOH	BEHOE	0.216496
EESAA	BEHOE	0.205122
EEUDR	BEHOE	0.531957
EEVII	BEHOE	0.418166
ESMUG	BEHOE	0.140314
ESZAM	BEHOE	0.252793
ESZAR	BEHOE	0.319555
FIHAN	BEHOE	0.158602
FIISO	BEHOE	0.330855
FIKAS	BEHOE	0.164075
FIKIV	BEHOE	0.324903
FIKYM	BEHOE	0.225123
FITUU	BEHOE	0.227266
FIVAL	BEHOE	0.531114
FIVAS	BEHOE	0.360071
FIVES	BEHOE	0.199634
FIVIN	BEHOE	0.254044
FRDEC	BEHOE	0.100654
FRDRU	BEHOE	0.103026
FRGEN	BEHOE	0.196968
FRIRA	BEHOE	0.0367992
FRLOI	BEHOE	0.0632313
FRMAR	BEHOE	0.0728526
FRMIG	BEHOE	0.0618416
FRSAI	BEHOE	0.0585841
FRSAO	BEHOE	0.106324
GBAVO	BEHOE	0.0495511
GBIVE	BEHOE	0.105392
GBLLA	BEHOE	0.0588517
GBTRE	BEHOE	0.0657979
GEBAZ	BEHOE	0.498549
GEKRT	BEHOE	0.474587
HUBAK	BEHOE	0.568676
HUBAT	BEHOE	0.552543
HUBIA	BEHOE	0.587606
HUDUN	BEHOE	0.320774
HUEGE	BEHOE	0.575738
HUREP	BEHOE	0.559901
IEBAL	BEHOE	0.163536
IEBAN	BEHOE	0.298696
IEBRI	BEHOE	0.199441
IECON	BEHOE	0.342209
IECUL	BEHOE	0.346233
IELOU	BEHOE	0.366234
IEMAS	BEHOE	0.180723
LTGIR	BEHOE	0.374415
LTILG	BEHOE	0.189912
LTJIE	BEHOE	0.330477
LTLEI	BEHOE	0.18269
LTPUR	BEHOE	0.210535
LVCHI	BEHOE	0.463621
LVISL	BEHOE	0.216238
LVLIE	BEHOE	0.483717
LVTOL	BEHOE	0.445617
MKCRN	BEHOE	0.494773
MNULA	BEHOE	0.273378
NLDEG	BEHOE	0.0242543
NLHON	BEHOE	0.057834
NLPET	BEHOE	0.0635198
PLDGA	BEHOE	0.0599093
PLMIE	BEHOE	0.175037
PLROT	BEHOE	0.142683
PLSCZ	BEHOE	0.0816662
PLSTA	BEHOE	0.180542
PLSWI	BEHOE	0.139109
PLWIS	BEHOE	0
PTLAG	BEHOE	0.270792
PTPRO	BEHOE	0.155963
ROGAL	BEHOE	0.186762
ROPAR	BEHOE	0.29101
RSDAN	BEHOE	0.536914
RSGAR	BEHOE	0.388491
RSPER	BEHOE	0.559919
RSVLA	BEHOE	0.563851
RUBRA	BEHOE	0.364968
RUCHU	BEHOE	0.296441
RUIRK	BEHOE	0.565361
RUMED	BEHOE	0.356714
RUNEN	BEHOE	0.331178
RUOBR	BEHOE	0.294895
RUSHE	BEHOE	0.310278
RUTRO	BEHOE	0.320242
RUYAS	BEHOE	0.618538
RUYEN	BEHOE	0.357672
SEABO	BEHOE	0.291076
SEFAL	BEHOE	0.160525
SELAN	BEHOE	0.1508
SELOT	BEHOE	0.191065
SENED	BEHOE	0.538527
SEOPP	BEHOE	0.206616
SEOST	BEHOE	0.422369
SESNO	BEHOE	0.431129
SESOD	BEHOE	0.155849
SESTH	BEHOE	0.188503
SESTO	BEHOE	0.501288
SESTU	BEHOE	0.363059
SIKRI	BEHOE	0.483199
SKMLY	BEHOE	0.114447
SKNIT	BEHOE	0.568592
SKOKN	BEHOE	0.357452
SKVAH	BEHOE	0.102217
SKZIL	BEHOE	0.128734
TRLAD	BEHOE	0.299857
UABOL	BEHOE	0.259339
UABOR	BEHOE	0.186472
UADAN	BEHOE	0.302299
UADNI	BEHOE	0.171649
UAKAN	BEHOE	0.166923
UAKOL	BEHOE	0.197939
UAKRE	BEHOE	0.16156
UAMOL	BEHOE	0.290172
UASOU	BEHOE	0.362998
UASUL	BEHOE	0.162369
UAZHO	BEHOE	0.248958
BERON	BEMAA	0.0630291
BEWAR	BEMAA	0.0237489
BGBEL	BEMAA	0.645201
BGDOS	BEMAA	0.615913
BGIVA	BEMAA	0.462554
BGTEL	BEMAA	0.470778
BGTUG	BEMAA	0.61312
BGTUP	BEMAA	0.604857
BGTUU	BEMAA	0.602616
CHANN	BEMAA	0.255885
CHGEN	BEMAA	0.299114
CHNEU	BEMAA	0.147276
CZBOL	BEMAA	0.218136
CZDEC	BEMAA	0.123513
CZHOS	BEMAA	0.146744
CZHUB	BEMAA	0.194617
CZJEZ	BEMAA	0.217043
CZKAM	BEMAA	0.209657
CZKLI	BEMAA	0.194562
CZKYJ	BEMAA	0.287962
CZLIP	BEMAA	0.117048
CZLUD	BEMAA	0.178695
CZLUZ	BEMAA	0.186614
CZMIL	BEMAA	0.201308
CZMOS	BEMAA	0.22085
CZOLE	BEMAA	0.243008
CZRIM	BEMAA	0.202247
CZRUD	BEMAA	0.489828
CZSLA	BEMAA	0.163787
CZVRC	BEMAA	0.166712
CZYEV	BEMAA	0.2024
CZZEL	BEMAA	0.161666
CZZLU	BEMAA	0.218492
DEKAR	BEMAA	0.417018
DEMUE	BEMAA	0.147387
DEODE	BEMAA	0.144679
DEREE	BEMAA	0.0388526
DESCL	BEMAA	0.273038
DESCR	BEMAA	0.15556
DKLYN	BEMAA	0.246341
EEHIN	BEMAA	0.326759
EEKAR	BEMAA	0.258458
EEKUD	BEMAA	0.236371
EEKUU	BEMAA	0.396373
EELOO	BEMAA	0.609384
EEMEE	BEMAA	0.329698
EENIG	BEMAA	0.529678
EEPAR	BEMAA	0.217518
EEPEI	BEMAA	0.27368
EEPOH	BEMAA	0.265603
EESAA	BEMAA	0.25147
EEUDR	BEMAA	0.567703
EEVII	BEMAA	0.453271
ESMUG	BEMAA	0.127449
ESZAM	BEMAA	0.267985
ESZAR	BEMAA	0.320127
FIHAN	BEMAA	0.218419
FIISO	BEMAA	0.366015
FIKAS	BEMAA	0.20908
FIKIV	BEMAA	0.371179
FIKYM	BEMAA	0.290158
FITUU	BEMAA	0.265699
FIVAL	BEMAA	0.56743
FIVAS	BEMAA	0.405777
FIVES	BEMAA	0.241789
FIVIN	BEMAA	0.293323
FRDEC	BEMAA	0.0760343
FRDRU	BEMAA	0.0779327
FRGEN	BEMAA	0.20496
FRIRA	BEMAA	0.0511838
FRLOI	BEMAA	0.0499931
FRMAR	BEMAA	0.049896
FRMIG	BEMAA	0.0529721
FRSAI	BEMAA	0.0734972
FRSAO	BEMAA	0.0867084
GBAVO	BEMAA	0.053248
GBIVE	BEMAA	0.102458
GBLLA	BEMAA	0.0777726
GBTRE	BEMAA	0.0631782
GEBAZ	BEMAA	0.547787
GEKRT	BEMAA	0.520752
HUBAK	BEMAA	0.610397
HUBAT	BEMAA	0.599134
HUBIA	BEMAA	0.631362
HUDUN	BEMAA	0.362967
HUEGE	BEMAA	0.621949
HUREP	BEMAA	0.604838
IEBAL	BEMAA	0.199572
IEBAN	BEMAA	0.329718
IEBRI	BEMAA	0.234809
IECON	BEMAA	0.377059
IECUL	BEMAA	0.383069
IELOU	BEMAA	0.407069
IEMAS	BEMAA	0.191602
LTGIR	BEMAA	0.428364
LTILG	BEMAA	0.247782
LTJIE	BEMAA	0.381153
LTLEI	BEMAA	0.237773
LTPUR	BEMAA	0.254479
LVCHI	BEMAA	0.50194
LVISL	BEMAA	0.264895
LVLIE	BEMAA	0.518644
LVTOL	BEMAA	0.483137
MKCRN	BEMAA	0.534541
MNULA	BEMAA	0.3083
NLDEG	BEMAA	0.0233037
NLHON	BEMAA	0.0398721
NLPET	BEMAA	0.0373832
PLDGA	BEMAA	0.0585891
PLMIE	BEMAA	0.226724
PLROT	BEMAA	0.205836
PLSCZ	BEMAA	0.146852
PLSTA	BEMAA	0.246258
PLSWI	BEMAA	0.205861
PLWIS	BEMAA	0.00953579
PTLAG	BEMAA	0.299798
PTPRO	BEMAA	0.151081
ROGAL	BEMAA	0.242913
ROPAR	BEMAA	0.339798
RSDAN	BEMAA	0.581491
RSGAR	BEMAA	0.432659
RSPER	BEMAA	0.604341
RSVLA	BEMAA	0.6083
RUBRA	BEMAA	0.397142
RUCHU	BEMAA	0.325097
RUIRK	BEMAA	0.608168
RUMED	BEMAA	0.39607
RUNEN	BEMAA	0.357078
RUOBR	BEMAA	0.333762
RUSHE	BEMAA	0.34938
RUTRO	BEMAA	0.352418
RUYAS	BEMAA	0.658117
RUYEN	BEMAA	0.392617
SEABO	BEMAA	0.33912
SEFAL	BEMAA	0.211507
SELAN	BEMAA	0.219832
SELOT	BEMAA	0.245446
SENED	BEMAA	0.58531
SEOPP	BEMAA	0.2608
SEOST	BEMAA	0.477756
SESNO	BEMAA	0.500153
SESOD	BEMAA	0.225194
SESTH	BEMAA	0.245155
SESTO	BEMAA	0.540718
SESTU	BEMAA	0.410569
SIKRI	BEMAA	0.533804
SKMLY	BEMAA	0.16911
SKNIT	BEMAA	0.612081
SKOKN	BEMAA	0.399535
SKVAH	BEMAA	0.168389
SKZIL	BEMAA	0.190121
TRLAD	BEMAA	0.343861
UABOL	BEMAA	0.316926
UABOR	BEMAA	0.236918
UADAN	BEMAA	0.348158
UADNI	BEMAA	0.220529
UAKAN	BEMAA	0.206149
UAKOL	BEMAA	0.248751
UAKRE	BEMAA	0.221526
UAMOL	BEMAA	0.355368
UASOU	BEMAA	0.421319
UASUL	BEMAA	0.222574
UAZHO	BEMAA	0.282999
BEWAR	BERON	0.0320553
BGBEL	BERON	0.679298
BGDOS	BERON	0.645915
BGIVA	BERON	0.493098
BGTEL	BERON	0.490906
BGTUG	BERON	0.641825
BGTUP	BERON	0.634795
BGTUU	BERON	0.632055
CHANN	BERON	0.266722
CHGEN	BERON	0.292446
CHNEU	BERON	0.155468
CZBOL	BERON	0.220514
CZDEC	BERON	0.127564
CZHOS	BERON	0.156198
CZHUB	BERON	0.20703
CZJEZ	BERON	0.229492
CZKAM	BERON	0.212787
CZKLI	BERON	0.200164
CZKYJ	BERON	0.323105
CZLIP	BERON	0.147444
CZLUD	BERON	0.182697
CZLUZ	BERON	0.177494
CZMIL	BERON	0.192213
CZMOS	BERON	0.205262
CZOLE	BERON	0.255665
CZRIM	BERON	0.197319
CZRUD	BERON	0.517353
CZSLA	BERON	0.15819
CZVRC	BERON	0.1765
CZYEV	BERON	0.221424
CZZEL	BERON	0.160225
CZZLU	BERON	0.250272
DEKAR	BERON	0.427665
DEMUE	BERON	0.150938
DEODE	BERON	0.17059
DEREE	BERON	0.0609278
DESCL	BERON	0.281053
DESCR	BERON	0.162548
DKLYN	BERON	0.269138
EEHIN	BERON	0.353492
EEKAR	BERON	0.274788
EEKUD	BERON	0.28312
EEKUU	BERON	0.428615
EELOO	BERON	0.640387
EEMEE	BERON	0.366371
EENIG	BERON	0.558273
EEPAR	BERON	0.247117
EEPEI	BERON	0.295736
EEPOH	BERON	0.298224
EESAA	BERON	0.285134
EEUDR	BERON	0.592621
EEVII	BERON	0.480582
ESMUG	BERON	0.143707
ESZAM	BERON	0.30746
ESZAR	BERON	0.358597
FIHAN	BERON	0.243166
FIISO	BERON	0.399194
FIKAS	BERON	0.23825
FIKIV	BERON	0.380594
FIKYM	BERON	0.309187
FITUU	BERON	0.281483
FIVAL	BERON	0.590962
FIVAS	BERON	0.435313
FIVES	BERON	0.254291
FIVIN	BERON	0.321142
FRDEC	BERON	0.117059
FRDRU	BERON	0.112101
FRGEN	BERON	0.213884
FRIRA	BERON	0.0428934
FRLOI	BERON	0.063429
FRMAR	BERON	0.0650022
FRMIG	BERON	0.0583837
FRSAI	BERON	0.0794667
FRSAO	BERON	0.119404
GBAVO	BERON	0.0431132
GBIVE	BERON	0.0997313
GBLLA	BERON	0.0664548
GBTRE	BERON	0.0668908
GEBAZ	BERON	0.576819
GEKRT	BERON	0.554603
HUBAK	BERON	0.639831
HUBAT	BERON	0.626332
HUBIA	BERON	0.656563
HUDUN	BERON	0.388506
HUEGE	BERON	0.648191
HUREP	BERON	0.630755
IEBAL	BERON	0.192028
IEBAN	BERON	0.334119
IEBRI	BERON	0.231044
IECON	BERON	0.37406
IECUL	BERON	0.375794
IELOU	BERON	0.408624
IEMAS	BERON	0.187699
LTGIR	BERON	0.456777
LTILG	BERON	0.277597
LTJIE	BERON	0.422866
LTLEI	BERON	0.257935
LTPUR	BERON	0.29241
LVCHI	BERON	0.533787
LVISL	BERON	0.291854
LVLIE	BERON	0.549869
LVTOL	BERON	0.518235
MKCRN	BERON	0.562915
MNULA	BERON	0.349746
NLDEG	BERON	0.0288685
NLHON	BERON	0.0350747
NLPET	BERON	0.0490221
PLDGA	BERON	0.0457738
PLMIE	BERON	0.253475
PLROT	BERON	0.229174
PLSCZ	BERON	0.157011
PLSTA	BERON	0.282992
PLSWI	BERON	0.217316
PLWIS	BERON	0.0352486
PTLAG	BERON	0.327415
PTPRO	BERON	0.170205
ROGAL	BERON	0.252092
ROPAR	BERON	0.378245
RSDAN	BERON	0.604995
RSGAR	BERON	0.465815
RSPER	BERON	0.630369
RSVLA	BERON	0.635597
RUBRA	BERON	0.449342
RUCHU	BERON	0.372972
RUIRK	BERON	0.645572
RUMED	BERON	0.42657
RUNEN	BERON	0.411745
RUOBR	BERON	0.370347
RUSHE	BERON	0.386085
RUTRO	BERON	0.386921
RUYAS	BERON	0.691356
RUYEN	BERON	0.436503
SEABO	BERON	0.356251
SEFAL	BERON	0.241825
SELAN	BERON	0.244348
SELOT	BERON	0.279584
SENED	BERON	0.61263
SEOPP	BERON	0.281092
SEOST	BERON	0.50592
SESNO	BERON	0.507061
SESOD	BERON	0.251864
SESTH	BERON	0.270617
SESTO	BERON	0.576561
SESTU	BERON	0.43065
SIKRI	BERON	0.555111
SKMLY	BERON	0.16926
SKNIT	BERON	0.638107
SKOKN	BERON	0.429234
SKVAH	BERON	0.16841
SKZIL	BERON	0.200622
TRLAD	BERON	0.370858
UABOL	BERON	0.33653
UABOR	BERON	0.252793
UADAN	BERON	0.369369
UADNI	BERON	0.242324
UAKAN	BERON	0.220488
UAKOL	BERON	0.272757
UAKRE	BERON	0.235723
UAMOL	BERON	0.375807
UASOU	BERON	0.444488
UASUL	BERON	0.235705
UAZHO	BERON	0.314332
BGBEL	BEWAR	0.691567
BGDOS	BEWAR	0.659816
BGIVA	BEWAR	0.509859
BGTEL	BEWAR	0.508736
BGTUG	BEWAR	0.655273
BGTUP	BEWAR	0.649983
BGTUU	BEWAR	0.648966
CHANN	BEWAR	0.249063
CHGEN	BEWAR	0.285163
CHNEU	BEWAR	0.143891
CZBOL	BEWAR	0.225997
CZDEC	BEWAR	0.137773
CZHOS	BEWAR	0.156887
CZHUB	BEWAR	0.202891
CZJEZ	BEWAR	0.229657
CZKAM	BEWAR	0.210004
CZKLI	BEWAR	0.185009
CZKYJ	BEWAR	0.320688
CZLIP	BEWAR	0.130334
CZLUD	BEWAR	0.18579
CZLUZ	BEWAR	0.181767
CZMIL	BEWAR	0.209441
CZMOS	BEWAR	0.216156
CZOLE	BEWAR	0.266728
CZRIM	BEWAR	0.195652
CZRUD	BEWAR	0.522283
CZSLA	BEWAR	0.142203
CZVRC	BEWAR	0.178244
CZYEV	BEWAR	0.213051
CZZEL	BEWAR	0.15604
CZZLU	BEWAR	0.232322
DEKAR	BEWAR	0.439604
DEMUE	BEWAR	0.157087
DEODE	BEWAR	0.186368
DEREE	BEWAR	0.0344859
DESCL	BEWAR	0.28852
DESCR	BEWAR	0.163034
DKLYN	BEWAR	0.276775
EEHIN	BEWAR	0.357742
EEKAR	BEWAR	0.286375
EEKUD	BEWAR	0.278575
EEKUU	BEWAR	0.429094
EELOO	BEWAR	0.641747
EEMEE	BEWAR	0.371098
EENIG	BEWAR	0.57141
EEPAR	BEWAR	0.25065
EEPEI	BEWAR	0.299683
EEPOH	BEWAR	0.287518
EESAA	BEWAR	0.297025
EEUDR	BEWAR	0.601602
EEVII	BEWAR	0.487892
ESMUG	BEWAR	0.11927
ESZAM	BEWAR	0.291935
ESZAR	BEWAR	0.342398
FIHAN	BEWAR	0.244659
FIISO	BEWAR	0.404942
FIKAS	BEWAR	0.245204
FIKIV	BEWAR	0.395015
FIKYM	BEWAR	0.319617
FITUU	BEWAR	0.287133
FIVAL	BEWAR	0.596788
FIVAS	BEWAR	0.434009
FIVES	BEWAR	0.26061
FIVIN	BEWAR	0.333208
FRDEC	BEWAR	0.0455908
FRDRU	BEWAR	0.0691935
FRGEN	BEWAR	0.201795
FRIRA	BEWAR	0.0228022
FRLOI	BEWAR	0.0346218
FRMAR	BEWAR	0.0387551
FRMIG	BEWAR	0.0343276
FRSAI	BEWAR	0.0784708
FRSAO	BEWAR	0.0649859
GBAVO	BEWAR	0.0360262
GBIVE	BEWAR	0.0652543
GBLLA	BEWAR	0.074562
GBTRE	BEWAR	0.0484696
GEBAZ	BEWAR	0.583371
GEKRT	BEWAR	0.558457
HUBAK	BEWAR	0.642886
HUBAT	BEWAR	0.63343
HUBIA	BEWAR	0.661183
HUDUN	BEWAR	0.392267
HUEGE	BEWAR	0.654914
HUREP	BEWAR	0.636759
IEBAL	BEWAR	0.171034
IEBAN	BEWAR	0.317671
IEBRI	BEWAR	0.202468
IECON	BEWAR	0.364115
IECUL	BEWAR	0.361819
IELOU	BEWAR	0.388218
IEMAS	BEWAR	0.160499
LTGIR	BEWAR	0.461657
LTILG	BEWAR	0.270052
LTJIE	BEWAR	0.422261
LTLEI	BEWAR	0.267003
LTPUR	BEWAR	0.290735
LVCHI	BEWAR	0.537277
LVISL	BEWAR	0.299341
LVLIE	BEWAR	0.554888
LVTOL	BEWAR	0.5175
MKCRN	BEWAR	0.573563
MNULA	BEWAR	0.354539
NLDEG	BEWAR	0.0205648
NLHON	BEWAR	0.0307723
NLPET	BEWAR	0.046293
PLDGA	BEWAR	0.0569839
PLMIE	BEWAR	0.258618
PLROT	BEWAR	0.238926
PLSCZ	BEWAR	0.167592
PLSTA	BEWAR	0.282981
PLSWI	BEWAR	0.228253
PLWIS	BEWAR	0.0181012
PTLAG	BEWAR	0.29538
PTPRO	BEWAR	0.117805
ROGAL	BEWAR	0.280124
ROPAR	BEWAR	0.374598
RSDAN	BEWAR	0.612352
RSGAR	BEWAR	0.470857
RSPER	BEWAR	0.637333
RSVLA	BEWAR	0.643006
RUBRA	BEWAR	0.442201
RUCHU	BEWAR	0.370607
RUIRK	BEWAR	0.648132
RUMED	BEWAR	0.426369
RUNEN	BEWAR	0.40295
RUOBR	BEWAR	0.377964
RUSHE	BEWAR	0.388822
RUTRO	BEWAR	0.39206
RUYAS	BEWAR	0.695924
RUYEN	BEWAR	0.437941
SEABO	BEWAR	0.364219
SEFAL	BEWAR	0.253939
SELAN	BEWAR	0.252678
SELOT	BEWAR	0.280594
SENED	BEWAR	0.621008
SEOPP	BEWAR	0.297224
SEOST	BEWAR	0.497349
SESNO	BEWAR	0.516028
SESOD	BEWAR	0.256042
SESTH	BEWAR	0.287758
SESTO	BEWAR	0.581313
SESTU	BEWAR	0.450513
SIKRI	BEWAR	0.56248
SKMLY	BEWAR	0.193748
SKNIT	BEWAR	0.644472
SKOKN	BEWAR	0.433529
SKVAH	BEWAR	0.18056
SKZIL	BEWAR	0.20027
TRLAD	BEWAR	0.386626
UABOL	BEWAR	0.343714
UABOR	BEWAR	0.263
UADAN	BEWAR	0.378424
UADNI	BEWAR	0.247511
UAKAN	BEWAR	0.232817
UAKOL	BEWAR	0.289946
UAKRE	BEWAR	0.244269
UAMOL	BEWAR	0.382264
UASOU	BEWAR	0.444998
UASUL	BEWAR	0.251636
UAZHO	BEWAR	0.32411
BGDOS	BGBEL	0.281969
BGIVA	BGBEL	0.416424
BGTEL	BGBEL	0.39821
BGTUG	BGBEL	0.255411
BGTUP	BGBEL	0.228421
BGTUU	BGBEL	0.200507
CHANN	BGBEL	0.807283
CHGEN	BGBEL	0.739315
CHNEU	BGBEL	0.645269
CZBOL	BGBEL	0.717092
CZDEC	BGBEL	0.667601
CZHOS	BGBEL	0.629954
CZHUB	BGBEL	0.659066
CZJEZ	BGBEL	0.54854
CZKAM	BGBEL	0.715209
CZKLI	BGBEL	0.697867
CZKYJ	BGBEL	0.596429
CZLIP	BGBEL	0.625392
CZLUD	BGBEL	0.587258
CZLUZ	BGBEL	0.672086
CZMIL	BGBEL	0.711249
CZMOS	BGBEL	0.731282
CZOLE	BGBEL	0.560253
CZRIM	BGBEL	0.715799
CZRUD	BGBEL	0.729927
CZSLA	BGBEL	0.7
CZVRC	BGBEL	0.684389
CZYEV	BGBEL	0.718588
CZZEL	BGBEL	0.655811
CZZLU	BGBEL	0.721045
DEKAR	BGBEL	0.737656
DEMUE	BGBEL	0.627803
DEODE	BGBEL	0.567115
DEREE	BGBEL	0.66159
DESCL	BGBEL	0.660645
DESCR	BGBEL	0.565784
DKLYN	BGBEL	0.707355
EEHIN	BGBEL	0.586977
EEKAR	BGBEL	0.546389
EEKUD	BGBEL	0.554462
EEKUU	BGBEL	0.638424
EELOO	BGBEL	0.872978
EEMEE	BGBEL	0.570393
EENIG	BGBEL	0.791602
EEPAR	BGBEL	0.530522
EEPEI	BGBEL	0.524689
EEPOH	BGBEL	0.521023
EESAA	BGBEL	0.513135
EEUDR	BGBEL	0.804713
EEVII	BGBEL	0.738151
ESMUG	BGBEL	0.753064
ESZAM	BGBEL	0.84645
ESZAR	BGBEL	0.871871
FIHAN	BGBEL	0.506822
FIISO	BGBEL	0.620053
FIKAS	BGBEL	0.51873
FIKIV	BGBEL	0.576138
FIKYM	BGBEL	0.556153
FITUU	BGBEL	0.428681
FIVAL	BGBEL	0.838257
FIVAS	BGBEL	0.675545
FIVES	BGBEL	0.439813
FIVIN	BGBEL	0.558607
FRDEC	BGBEL	0.742755
FRDRU	BGBEL	0.720477
FRGEN	BGBEL	0.790124
FRIRA	BGBEL	0.676574
FRLOI	BGBEL	0.720931
FRMAR	BGBEL	0.704845
FRMIG	BGBEL	0.699028
FRSAI	BGBEL	0.670125
FRSAO	BGBEL	0.745814
GBAVO	BGBEL	0.703006
GBIVE	BGBEL	0.744631
GBLLA	BGBEL	0.68254
GBTRE	BGBEL	0.723227
GEBAZ	BGBEL	0.759142
GEKRT	BGBEL	0.726593
HUBAK	BGBEL	0.845197
HUBAT	BGBEL	0.84129
HUBIA	BGBEL	0.869659
HUDUN	BGBEL	0.668075
HUEGE	BGBEL	0.857185
HUREP	BGBEL	0.841096
IEBAL	BGBEL	0.743364
IEBAN	BGBEL	0.863996
IEBRI	BGBEL	0.797971
IECON	BGBEL	0.881329
IECUL	BGBEL	0.886205
IELOU	BGBEL	0.908891
IEMAS	BGBEL	0.785508
LTGIR	BGBEL	0.697753
LTILG	BGBEL	0.543343
LTJIE	BGBEL	0.6736
LTLEI	BGBEL	0.535614
LTPUR	BGBEL	0.544814
LVCHI	BGBEL	0.758352
LVISL	BGBEL	0.523434
LVLIE	BGBEL	0.768694
LVTOL	BGBEL	0.733569
MKCRN	BGBEL	0.761584
MNULA	BGBEL	0.574694
NLDEG	BGBEL	0.661387
NLHON	BGBEL	0.697522
NLPET	BGBEL	0.726738
PLDGA	BGBEL	0.711248
PLMIE	BGBEL	0.544365
PLROT	BGBEL	0.504836
PLSCZ	BGBEL	0.553909
PLSTA	BGBEL	0.591133
PLSWI	BGBEL	0.540328
PLWIS	BGBEL	0.498518
PTLAG	BGBEL	0.858047
PTPRO	BGBEL	0.781947
ROGAL	BGBEL	0.386693
ROPAR	BGBEL	0.533875
RSDAN	BGBEL	0.79723
RSGAR	BGBEL	0.664858
RSPER	BGBEL	0.835439
RSVLA	BGBEL	0.848669
RUBRA	BGBEL	0.644912
RUCHU	BGBEL	0.582368
RUIRK	BGBEL	0.845076
RUMED	BGBEL	0.649237
RUNEN	BGBEL	0.646851
RUOBR	BGBEL	0.57422
RUSHE	BGBEL	0.618148
RUTRO	BGBEL	0.608859
RUYAS	BGBEL	0.89214
RUYEN	BGBEL	0.622362
SEABO	BGBEL	0.623089
SEFAL	BGBEL	0.552386
SELAN	BGBEL	0.537662
SELOT	BGBEL	0.58654
SENED	BGBEL	0.857665
SEOPP	BGBEL	0.515573
SEOST	BGBEL	0.752402
SESNO	BGBEL	0.785232
SESOD	BGBEL	0.561358
SESTH	BGBEL	0.590258
SESTO	BGBEL	0.808669
SESTU	BGBEL	0.679561
SIKRI	BGBEL	0.741914
SKMLY	BGBEL	0.556982
SKNIT	BGBEL	0.854593
SKOKN	BGBEL	0.670771
SKVAH	BGBEL	0.557646
SKZIL	BGBEL	0.561298
TRLAD	BGBEL	0.575199
UABOL	BGBEL	0.583689
UABOR	BGBEL	0.511205
UADAN	BGBEL	0.530991
UADNI	BGBEL	0.48365
UAKAN	BGBEL	0.392131
UAKOL	BGBEL	0.452363
UAKRE	BGBEL	0.503014
UAMOL	BGBEL	0.626346
UASOU	BGBEL	0.654337
UASUL	BGBEL	0.487193
UAZHO	BGBEL	0.579164
BGIVA	BGDOS	0.370829
BGTEL	BGDOS	0.342274
BGTUG	BGDOS	0.101147
BGTUP	BGDOS	0.16257
BGTUU	BGDOS	0.126894
CHANN	BGDOS	0.773845
CHGEN	BGDOS	0.717773
CHNEU	BGDOS	0.60859
CZBOL	BGDOS	0.684588
CZDEC	BGDOS	0.636305
CZHOS	BGDOS	0.595156
CZHUB	BGDOS	0.625605
CZJEZ	BGDOS	0.511527
CZKAM	BGDOS	0.68241
CZKLI	BGDOS	0.667913
CZKYJ	BGDOS	0.562368
CZLIP	BGDOS	0.59123
CZLUD	BGDOS	0.551238
CZLUZ	BGDOS	0.638767
CZMIL	BGDOS	0.678176
CZMOS	BGDOS	0.701366
CZOLE	BGDOS	0.524221
CZRIM	BGDOS	0.683016
CZRUD	BGDOS	0.692663
CZSLA	BGDOS	0.664961
CZVRC	BGDOS	0.648475
CZYEV	BGDOS	0.684917
CZZEL	BGDOS	0.624537
CZZLU	BGDOS	0.689952
DEKAR	BGDOS	0.698962
DEMUE	BGDOS	0.594535
DEODE	BGDOS	0.535773
DEREE	BGDOS	0.631713
DESCL	BGDOS	0.622981
DESCR	BGDOS	0.532048
DKLYN	BGDOS	0.679484
EEHIN	BGDOS	0.55619
EEKAR	BGDOS	0.51389
EEKUD	BGDOS	0.524796
EEKUU	BGDOS	0.612405
EELOO	BGDOS	0.843111
EEMEE	BGDOS	0.548294
EENIG	BGDOS	0.766157
EEPAR	BGDOS	0.499223
EEPEI	BGDOS	0.495129
EEPOH	BGDOS	0.488558
EESAA	BGDOS	0.485503
EEUDR	BGDOS	0.780525
EEVII	BGDOS	0.7079
ESMUG	BGDOS	0.721533
ESZAM	BGDOS	0.812355
ESZAR	BGDOS	0.841524
FIHAN	BGDOS	0.480688
FIISO	BGDOS	0.592671
FIKAS	BGDOS	0.489886
FIKIV	BGDOS	0.557059
FIKYM	BGDOS	0.527934
FITUU	BGDOS	0.412062
FIVAL	BGDOS	0.807923
FIVAS	BGDOS	0.646892
FIVES	BGDOS	0.417833
FIVIN	BGDOS	0.53214
FRDEC	BGDOS	0.711213
FRDRU	BGDOS	0.689237
FRGEN	BGDOS	0.756433
FRIRA	BGDOS	0.644977
FRLOI	BGDOS	0.691574
FRMAR	BGDOS	0.671366
FRMIG	BGDOS	0.667963
FRSAI	BGDOS	0.639916
FRSAO	BGDOS	0.71398
GBAVO	BGDOS	0.672877
GBIVE	BGDOS	0.712779
GBLLA	BGDOS	0.64881
GBTRE	BGDOS	0.690872
GEBAZ	BGDOS	0.719601
GEKRT	BGDOS	0.68783
HUBAK	BGDOS	0.807806
HUBAT	BGDOS	0.801689
HUBIA	BGDOS	0.832175
HUDUN	BGDOS	0.631003
HUEGE	BGDOS	0.81958
HUREP	BGDOS	0.803016
IEBAL	BGDOS	0.706982
IEBAN	BGDOS	0.831102
IEBRI	BGDOS	0.763595
IECON	BGDOS	0.849148
IECUL	BGDOS	0.854821
IELOU	BGDOS	0.876313
IEMAS	BGDOS	0.752406
LTGIR	BGDOS	0.66981
LTILG	BGDOS	0.511745
LTJIE	BGDOS	0.64137
LTLEI	BGDOS	0.499539
LTPUR	BGDOS	0.513898
LVCHI	BGDOS	0.727524
LVISL	BGDOS	0.488923
LVLIE	BGDOS	0.737676
LVTOL	BGDOS	0.704096
MKCRN	BGDOS	0.722202
MNULA	BGDOS	0.540419
NLDEG	BGDOS	0.62828
NLHON	BGDOS	0.664332
NLPET	BGDOS	0.693319
PLDGA	BGDOS	0.676387
PLMIE	BGDOS	0.511681
PLROT	BGDOS	0.472917
PLSCZ	BGDOS	0.52123
PLSTA	BGDOS	0.560505
PLSWI	BGDOS	0.506079
PLWIS	BGDOS	0.467306
PTLAG	BGDOS	0.826287
PTPRO	BGDOS	0.751385
ROGAL	BGDOS	0.34551
ROPAR	BGDOS	0.498452
RSDAN	BGDOS	0.759576
RSGAR	BGDOS	0.625333
RSPER	BGDOS	0.796732
RSVLA	BGDOS	0.810921
RUBRA	BGDOS	0.61512
RUCHU	BGDOS	0.547563
RUIRK	BGDOS	0.807831
RUMED	BGDOS	0.615389
RUNEN	BGDOS	0.61631
RUOBR	BGDOS	0.540733
RUSHE	BGDOS	0.585424
RUTRO	BGDOS	0.574969
RUYAS	BGDOS	0.854617
RUYEN	BGDOS	0.592545
SEABO	BGDOS	0.599369
SEFAL	BGDOS	0.516123
SELAN	BGDOS	0.50314
SELOT	BGDOS	0.555211
SENED	BGDOS	0.83099
SEOPP	BGDOS	0.475405
SEOST	BGDOS	0.720406
SESNO	BGDOS	0.754078
SESOD	BGDOS	0.530815
SESTH	BGDOS	0.559831
SESTO	BGDOS	0.78479
SESTU	BGDOS	0.65368
SIKRI	BGDOS	0.701771
SKMLY	BGDOS	0.523839
SKNIT	BGDOS	0.817336
SKOKN	BGDOS	0.632341
SKVAH	BGDOS	0.523025
SKZIL	BGDOS	0.522693
TRLAD	BGDOS	0.539672
UABOL	BGDOS	0.55043
UABOR	BGDOS	0.476865
UADAN	BGDOS	0.491749
UADNI	BGDOS	0.450943
UAKAN	BGDOS	0.369175
UAKOL	BGDOS	0.418058
UAKRE	BGDOS	0.466954
UAMOL	BGDOS	0.586645
UASOU	BGDOS	0.618767
UASUL	BGDOS	0.453869
UAZHO	BGDOS	0.544276
BGTEL	BGIVA	0.29599
BGTUG	BGIVA	0.348607
BGTUP	BGIVA	0.346378
BGTUU	BGIVA	0.350582
CHANN	BGIVA	0.618689
CHGEN	BGIVA	0.614881
CHNEU	BGIVA	0.448608
CZBOL	BGIVA	0.523973
CZDEC	BGIVA	0.483768
CZHOS	BGIVA	0.441258
CZHUB	BGIVA	0.474768
CZJEZ	BGIVA	0.360381
CZKAM	BGIVA	0.526518
CZKLI	BGIVA	0.512127
CZKYJ	BGIVA	0.413644
CZLIP	BGIVA	0.433376
CZLUD	BGIVA	0.404623
CZLUZ	BGIVA	0.488691
CZMIL	BGIVA	0.527965
CZMOS	BGIVA	0.550151
CZOLE	BGIVA	0.373935
CZRIM	BGIVA	0.528493
CZRUD	BGIVA	0.536543
CZSLA	BGIVA	0.507875
CZVRC	BGIVA	0.501065
CZYEV	BGIVA	0.533307
CZZEL	BGIVA	0.46787
CZZLU	BGIVA	0.534112
DEKAR	BGIVA	0.54351
DEMUE	BGIVA	0.444178
DEODE	BGIVA	0.382743
DEREE	BGIVA	0.478829
DESCL	BGIVA	0.46878
DESCR	BGIVA	0.368056
DKLYN	BGIVA	0.525574
EEHIN	BGIVA	0.394973
EEKAR	BGIVA	0.343457
EEKUD	BGIVA	0.369863
EEKUU	BGIVA	0.461485
EELOO	BGIVA	0.694553
EEMEE	BGIVA	0.400086
EENIG	BGIVA	0.617609
EEPAR	BGIVA	0.349144
EEPEI	BGIVA	0.346637
EEPOH	BGIVA	0.346121
EESAA	BGIVA	0.316405
EEUDR	BGIVA	0.645
EEVII	BGIVA	0.549626
ESMUG	BGIVA	0.568628
ESZAM	BGIVA	0.63785
ESZAR	BGIVA	0.686705
FIHAN	BGIVA	0.323482
FIISO	BGIVA	0.44822
FIKAS	BGIVA	0.333298
FIKIV	BGIVA	0.427908
FIKYM	BGIVA	0.37415
FITUU	BGIVA	0.324864
FIVAL	BGIVA	0.65579
FIVAS	BGIVA	0.498818
FIVES	BGIVA	0.310912
FIVIN	BGIVA	0.382599
FRDEC	BGIVA	0.557965
FRDRU	BGIVA	0.540538
FRGEN	BGIVA	0.587388
FRIRA	BGIVA	0.491515
FRLOI	BGIVA	0.539913
FRMAR	BGIVA	0.517258
FRMIG	BGIVA	0.514695
FRSAI	BGIVA	0.491527
FRSAO	BGIVA	0.560362
GBAVO	BGIVA	0.518882
GBIVE	BGIVA	0.561307
GBLLA	BGIVA	0.487958
GBTRE	BGIVA	0.534017
GEBAZ	BGIVA	0.543498
GEKRT	BGIVA	0.515046
HUBAK	BGIVA	0.642811
HUBAT	BGIVA	0.632682
HUBIA	BGIVA	0.664679
HUDUN	BGIVA	0.465433
HUEGE	BGIVA	0.655056
HUREP	BGIVA	0.636034
IEBAL	BGIVA	0.542249
IEBAN	BGIVA	0.669488
IEBRI	BGIVA	0.594994
IECON	BGIVA	0.689377
IECUL	BGIVA	0.698257
IELOU	BGIVA	0.714692
IEMAS	BGIVA	0.59812
LTGIR	BGIVA	0.507103
LTILG	BGIVA	0.357943
LTJIE	BGIVA	0.475403
LTLEI	BGIVA	0.338347
LTPUR	BGIVA	0.35052
LVCHI	BGIVA	0.579704
LVISL	BGIVA	0.344012
LVLIE	BGIVA	0.587314
LVTOL	BGIVA	0.542457
MKCRN	BGIVA	0.551259
MNULA	BGIVA	0.363154
NLDEG	BGIVA	0.465971
NLHON	BGIVA	0.512536
NLPET	BGIVA	0.534506
PLDGA	BGIVA	0.510609
PLMIE	BGIVA	0.354135
PLROT	BGIVA	0.306719
PLSCZ	BGIVA	0.359805
PLSTA	BGIVA	0.413184
PLSWI	BGIVA	0.33425
PLWIS	BGIVA	0.316539
PTLAG	BGIVA	0.679376
PTPRO	BGIVA	0.601174
ROGAL	BGIVA	0.195194
ROPAR	BGIVA	0.320006
RSDAN	BGIVA	0.595568
RSGAR	BGIVA	0.462112
RSPER	BGIVA	0.630796
RSVLA	BGIVA	0.643681
RUBRA	BGIVA	0.453734
RUCHU	BGIVA	0.379442
RUIRK	BGIVA	0.632732
RUMED	BGIVA	0.454636
RUNEN	BGIVA	0.456809
RUOBR	BGIVA	0.37446
RUSHE	BGIVA	0.419692
RUTRO	BGIVA	0.412327
RUYAS	BGIVA	0.675205
RUYEN	BGIVA	0.429042
SEABO	BGIVA	0.45228
SEFAL	BGIVA	0.339705
SELAN	BGIVA	0.345263
SELOT	BGIVA	0.375604
SENED	BGIVA	0.6903
SEOPP	BGIVA	0.29891
SEOST	BGIVA	0.566507
SESNO	BGIVA	0.607244
SESOD	BGIVA	0.369695
SESTH	BGIVA	0.401828
SESTO	BGIVA	0.638327
SESTU	BGIVA	0.506162
SIKRI	BGIVA	0.539484
SKMLY	BGIVA	0.370332
SKNIT	BGIVA	0.651231
SKOKN	BGIVA	0.478433
SKVAH	BGIVA	0.368741
SKZIL	BGIVA	0.373325
TRLAD	BGIVA	0.364982
UABOL	BGIVA	0.388693
UABOR	BGIVA	0.307987
UADAN	BGIVA	0.311856
UADNI	BGIVA	0.289861
UAKAN	BGIVA	0.247097
UAKOL	BGIVA	0.247615
UAKRE	BGIVA	0.296363
UAMOL	BGIVA	0.395508
UASOU	BGIVA	0.436286
UASUL	BGIVA	0.278522
UAZHO	BGIVA	0.368527
BGTUG	BGTEL	0.308452
BGTUP	BGTEL	0.299023
BGTUU	BGTEL	0.318541
CHANN	BGTEL	0.619698
CHGEN	BGTEL	0.620951
CHNEU	BGTEL	0.446032
CZBOL	BGTEL	0.538236
CZDEC	BGTEL	0.49714
CZHOS	BGTEL	0.417825
CZHUB	BGTEL	0.461703
CZJEZ	BGTEL	0.296321
CZKAM	BGTEL	0.533102
CZKLI	BGTEL	0.523804
CZKYJ	BGTEL	0.327536
CZLIP	BGTEL	0.429601
CZLUD	BGTEL	0.349259
CZLUZ	BGTEL	0.488976
CZMIL	BGTEL	0.538121
CZMOS	BGTEL	0.561267
CZOLE	BGTEL	0.325855
CZRIM	BGTEL	0.538953
CZRUD	BGTEL	0.344349
CZSLA	BGTEL	0.52455
CZVRC	BGTEL	0.510614
CZYEV	BGTEL	0.537845
CZZEL	BGTEL	0.47517
CZZLU	BGTEL	0.547454
DEKAR	BGTEL	0.43521
DEMUE	BGTEL	0.455683
DEODE	BGTEL	0.401111
DEREE	BGTEL	0.483544
DESCL	BGTEL	0.370838
DESCR	BGTEL	0.360748
DKLYN	BGTEL	0.536494
EEHIN	BGTEL	0.413086
EEKAR	BGTEL	0.357282
EEKUD	BGTEL	0.391412
EEKUU	BGTEL	0.48208
EELOO	BGTEL	0.712311
EEMEE	BGTEL	0.417059
EENIG	BGTEL	0.63362
EEPAR	BGTEL	0.367293
EEPEI	BGTEL	0.34632
EEPOH	BGTEL	0.349229
EESAA	BGTEL	0.329248
EEUDR	BGTEL	0.653056
EEVII	BGTEL	0.569178
ESMUG	BGTEL	0.574784
ESZAM	BGTEL	0.648969
ESZAR	BGTEL	0.699065
FIHAN	BGTEL	0.339554
FIISO	BGTEL	0.452657
FIKAS	BGTEL	0.341059
FIKIV	BGTEL	0.43999
FIKYM	BGTEL	0.383262
FITUU	BGTEL	0.336357
FIVAL	BGTEL	0.668476
FIVAS	BGTEL	0.511177
FIVES	BGTEL	0.31734
FIVIN	BGTEL	0.386186
FRDEC	BGTEL	0.568414
FRDRU	BGTEL	0.542927
FRGEN	BGTEL	0.584769
FRIRA	BGTEL	0.494391
FRLOI	BGTEL	0.546467
FRMAR	BGTEL	0.520863
FRMIG	BGTEL	0.517627
FRSAI	BGTEL	0.492257
FRSAO	BGTEL	0.570809
GBAVO	BGTEL	0.517684
GBIVE	BGTEL	0.572195
GBLLA	BGTEL	0.486042
GBTRE	BGTEL	0.544666
GEBAZ	BGTEL	0.535116
GEKRT	BGTEL	0.510928
HUBAK	BGTEL	0.468799
HUBAT	BGTEL	0.457719
HUBIA	BGTEL	0.505813
HUDUN	BGTEL	0.341221
HUEGE	BGTEL	0.485687
HUREP	BGTEL	0.463258
IEBAL	BGTEL	0.538219
IEBAN	BGTEL	0.683004
IEBRI	BGTEL	0.607636
IECON	BGTEL	0.704444
IECUL	BGTEL	0.710434
IELOU	BGTEL	0.730385
IEMAS	BGTEL	0.606721
LTGIR	BGTEL	0.524174
LTILG	BGTEL	0.362828
LTJIE	BGTEL	0.493039
LTLEI	BGTEL	0.341145
LTPUR	BGTEL	0.371489
LVCHI	BGTEL	0.587698
LVISL	BGTEL	0.351771
LVLIE	BGTEL	0.593822
LVTOL	BGTEL	0.568823
MKCRN	BGTEL	0.380681
MNULA	BGTEL	0.361154
NLDEG	BGTEL	0.467821
NLHON	BGTEL	0.515642
NLPET	BGTEL	0.536542
PLDGA	BGTEL	0.512133
PLMIE	BGTEL	0.366525
PLROT	BGTEL	0.331864
PLSCZ	BGTEL	0.375938
PLSTA	BGTEL	0.433413
PLSWI	BGTEL	0.354778
PLWIS	BGTEL	0.329407
PTLAG	BGTEL	0.687294
PTPRO	BGTEL	0.608474
ROGAL	BGTEL	0.178108
ROPAR	BGTEL	0.239585
RSDAN	BGTEL	0.400145
RSGAR	BGTEL	0.273405
RSPER	BGTEL	0.452098
RSVLA	BGTEL	0.483209
RUBRA	BGTEL	0.461308
RUCHU	BGTEL	0.372
RUIRK	BGTEL	0.626604
RUMED	BGTEL	0.462141
RUNEN	BGTEL	0.454181
RUOBR	BGTEL	0.371439
RUSHE	BGTEL	0.419988
RUTRO	BGTEL	0.427642
RUYAS	BGTEL	0.672755
RUYEN	BGTEL	0.442467
SEABO	BGTEL	0.457376
SEFAL	BGTEL	0.353785
SELAN	BGTEL	0.353854
SELOT	BGTEL	0.398744
SENED	BGTEL	0.700227
SEOPP	BGTEL	0.224268
SEOST	BGTEL	0.572712
SESNO	BGTEL	0.614902
SESOD	BGTEL	0.381268
SESTH	BGTEL	0.412948
SESTO	BGTEL	0.648236
SESTU	BGTEL	0.512798
SIKRI	BGTEL	0.381734
SKMLY	BGTEL	0.32174
SKNIT	BGTEL	0.487537
SKOKN	BGTEL	0.30958
SKVAH	BGTEL	0.315017
SKZIL	BGTEL	0.303951
TRLAD	BGTEL	0.346482
UABOL	BGTEL	0.406959
UABOR	BGTEL	0.334713
UADAN	BGTEL	0.212751
UADNI	BGTEL	0.31156
UAKAN	BGTEL	0.266696
UAKOL	BGTEL	0.257865
UAKRE	BGTEL	0.317489
UAMOL	BGTEL	0.419684
UASOU	BGTEL	0.456665
UASUL	BGTEL	0.311606
UAZHO	BGTEL	0.392542
BGTUP	BGTUG	0.0607446
BGTUU	BGTUG	0.0524546
CHANN	BGTUG	0.768852
CHGEN	BGTUG	0.718909
CHNEU	BGTUG	0.607761
CZBOL	BGTUG	0.682085
CZDEC	BGTUG	0.635134
CZHOS	BGTUG	0.595978
CZHUB	BGTUG	0.621134
CZJEZ	BGTUG	0.50711
CZKAM	BGTUG	0.681017
CZKLI	BGTUG	0.663913
CZKYJ	BGTUG	0.56027
CZLIP	BGTUG	0.588433
CZLUD	BGTUG	0.547814
CZLUZ	BGTUG	0.635056
CZMIL	BGTUG	0.676458
CZMOS	BGTUG	0.700319
CZOLE	BGTUG	0.525459
CZRIM	BGTUG	0.679363
CZRUD	BGTUG	0.687312
CZSLA	BGTUG	0.661987
CZVRC	BGTUG	0.649471
CZYEV	BGTUG	0.68368
CZZEL	BGTUG	0.61973
CZZLU	BGTUG	0.68716
DEKAR	BGTUG	0.694238
DEMUE	BGTUG	0.592143
DEODE	BGTUG	0.535311
DEREE	BGTUG	0.628464
DESCL	BGTUG	0.618892
DESCR	BGTUG	0.528575
DKLYN	BGTUG	0.676726
EEHIN	BGTUG	0.549514
EEKAR	BGTUG	0.512564
EEKUD	BGTUG	0.525899
EEKUU	BGTUG	0.605087
EELOO	BGTUG	0.841866
EEMEE	BGTUG	0.5405
EENIG	BGTUG	0.761279
EEPAR	BGTUG	0.50353
EEPEI	BGTUG	0.490086
EEPOH	BGTUG	0.485717
EESAA	BGTUG	0.478966
EEUDR	BGTUG	0.776799
EEVII	BGTUG	0.705707
ESMUG	BGTUG	0.71946
[truncated: 12,199 more rows]
