# Supplementary material for: Pan‐Continental Genomic Analysis of Eurasian Perch Uncovers Global Diversity Hotspots and Postglacial Recolonization Patterns
Source: Ecol Evol. 2026 Apr 21;16(4):e73502. doi: 10.1002/ece3.73502 (PMC13099172; doi:10.1002/ece3.73502)
Supplement: Supplementary file 7 — Table S3: Heterozygosity observed and nucleotide diversity estimates across 363 individuals. [file ECE3-16-e73502-s005.xlsx]

## Sheet: Sheet 1
Table S3. Heterozygosity observed and nucleotide diversity estimates across 363 individuals
Sample ID	Population ID	Country	Total No of loci	No of heterozygote SNPs	Observed heterozygosity, Ho	Average Ho per location	SNP Nucleotide Diversity, nDNA π	mtDNA Nucleotide Diversity, mtDNA π
BE_AND_1	BEAND	Belgium	3727	834	0.224	0.242	0.240419	N/A
BE_AND_2	BEAND	Belgium	3725	969	0.26	0.242	0.240419	N/A
BE_APP_1	BEAPP	Belgium	3686	668	0.181	0.269	0.272115	N/A
BE_APP_2	BEAPP	Belgium	3672	1309	0.356	0.269	0.272115	N/A
BE_DEU_1	BEDEU	Belgium	3704	952	0.257	0.274	0.253966	0.000185
BE_DEU_2	BEDEU	Belgium	3655	1063	0.291	0.274	0.253966	0.000185
BE_DOE_1	BEDOE	Belgium	3715	865	0.233	0.233	N/A	N/A
BE_HAS_1	BEHAS	Belgium	3724	771	0.207	0.208	0.202496	0.000309
BE_HAS_2	BEHAS	Belgium	3732	781	0.209	0.208	0.202496	0.000309
BE_HOE_1	BEHOE	Belgium	3726	1088	0.292	0.3	0.296836	N/A
BE_HOE_2	BEHOE	Belgium	3733	1150	0.308	0.3	0.296836	N/A
BE_MAA_1	BEMAA	Belgium	3726	1036	0.278	0.266	0.26016	N/A
BE_MAA_2	BEMAA	Belgium	3732	950	0.255	0.266	0.26016	N/A
BE_RON_1	BERON	Belgium	3728	747	0.2	0.209	0.219087	0.000371
BE_RON_2	BERON	Belgium	3730	814	0.218	0.209	0.219087	0.000371
BE_WAR_1	BEWAR	Belgium	3733	917	0.246	0.226	0.226961	0.001668
BE_WAR_2	BEWAR	Belgium	3733	769	0.206	0.226	0.226961	0.001668
BG_BEL_1	BGBEL	Bulgaria	3719	171	0.046	0.038	0.0349844	0.001174
BG_BEL_2	BGBEL	Bulgaria	3726	112	0.03	0.038	0.0349844	0.001174
BG_DOS_1	BGDOS	Bulgaria	3726	303	0.081	0.07	0.0624944	0.004325
BG_DOS_2	BGDOS	Bulgaria	3730	217	0.058	0.07	0.0624944	0.004325
BG_IVA_1	BGIVA	Bulgaria	3728	743	0.199	0.202	0.192602	0.000124
BG_IVA_2	BGIVA	Bulgaria	3724	760	0.204	0.202	0.192602	0.000124
BG_LOB	BGLOB	Bulgaria	3724	730	0.196	0.196	N/A	N/A
BG_OGO	BGOGO	Bulgaria	3715	267	0.072	0.072	N/A	N/A
BG_TEL_1	BGTEL	Bulgaria	3719	576	0.155	0.162	0.173219	0.00173
BG_TEL_2	BGTEL	Bulgaria	3687	626	0.17	0.162	0.173219	0.00173
BG_TUG_1	BGTUG	Bulgaria	3726	182	0.049	0.055	0.0589154	0.001112
BG_TUG_2	BGTUG	Bulgaria	3729	229	0.061	0.055	0.0589154	0.001112
BG_TUP_1	BGTUP	Bulgaria	3722	192	0.052	0.071	0.070058	0.000371
BG_TUP_2	BGTUP	Bulgaria	3727	334	0.09	0.071	0.070058	0.000371
BG_TUS_1	BGTUS	Bulgaria	3730	243	0.065	0.065	N/A	N/A
BG_TUU_1	BGTUU	Bulgaria	3728	264	0.071	0.07	0.0685383	0.000247
BG_TUU_2	BGTUU	Bulgaria	3727	261	0.07	0.07	0.0685383	0.000247
BG_YOV_1	BGYOV	Bulgaria	3725	560	0.15	0.15	N/A	N/A
CH_ANN_1	CHANN	Switzerland	3611	743	0.206	0.194	0.164922	N/A
CH_ANN_2	CHANN	Switzerland	3540	643	0.182	0.194	0.164922	N/A
CH_GEN_1	CHGEN	Switzerland	3635	557	0.153	0.157	0.151111	N/A
CH_GEN_2	CHGEN	Switzerland	3667	595	0.162	0.157	0.151111	N/A
CH_GEN_4	CHGEN	Switzerland	3682	528	0.143	0.157	0.151111	N/A
CH_GEN_5	CHGEN	Switzerland	3584	606	0.169	0.157	0.151111	N/A
CH_NEU_1	CHNEU	Switzerland	3443	1732	0.503	0.369	0.315144	N/A
CH_NEU_3	CHNEU	Switzerland	3540	835	0.236	0.369	0.315144	N/A
CZ_BOL_1	CZBOL	Czech Republic	3731	720	0.193	0.204	0.203986	0.003213
CZ_BOL_2	CZBOL	Czech Republic	3729	804	0.216	0.204	0.203986	0.003213
CZ_DEC_1	CZDEC	Czech Republic	3720	876	0.235	0.24	0.245945	0.011491
CZ_DEC_2	CZDEC	Czech Republic	3734	916	0.245	0.24	0.245945	0.011491
CZ_HOS_1	CZHOS	Czech Republic	3730	984	0.264	0.281	0.277139	0.015198
CZ_HOS_2	CZHOS	Czech Republic	3733	1110	0.297	0.281	0.277139	0.015198
CZ_HUB_1	CZHUB	Czech Republic	3724	978	0.263	0.262	0.252852	N/A
CZ_HUB_2	CZHUB	Czech Republic	3732	977	0.262	0.262	0.252852	N/A
CZ_JEZ_1	CZJEZ	Czech Republic	3718	1175	0.316	0.31	0.316747	0
CZ_JEZ_2	CZJEZ	Czech Republic	3725	1134	0.304	0.31	0.316747	0
CZ_KAM_1	CZKAM	Czech Republic	3732	874	0.234	0.225	0.21277	0.002409
CZ_KAM_2	CZKAM	Czech Republic	3721	801	0.215	0.225	0.21277	0.002409
CZ_KLI_1	CZKLI	Czech Republic	3725	807	0.217	0.213	0.21426	0.000432
CZ_KLI_2	CZKLI	Czech Republic	3728	784	0.21	0.213	0.21426	0.000432
CZ_KYJ_1	CZKYJ	Czech Republic	3726	1168	0.313	0.315	0.292124	0.008217
CZ_KYJ_2	CZKYJ	Czech Republic	3713	1173	0.316	0.315	0.292124	0.008217
CZ_LIP_1	CZLIP	Czech Republic	3732	1003	0.269	0.294	0.284091	0.000309
CZ_LIP_2	CZLIP	Czech Republic	3723	1192	0.32	0.294	0.284091	0.000309
CZ_LUD_1	CZLUD	Czech Republic	3715	1142	0.307	0.291	0.294131	N/A
CZ_LUD_2	CZLUD	Czech Republic	3727	1025	0.275	0.291	0.294131	N/A
CZ_LUZ_1	CZLUZ	Czech Republic	3725	889	0.239	0.247	0.240285	6.2e-05
CZ_LUZ_2	CZLUZ	Czech Republic	3729	951	0.255	0.247	0.240285	6.2e-05
CZ_MIL_1	CZMIL	Czech Republic	3731	708	0.19	0.214	0.209537	N/A
CZ_MIL_2	CZMIL	Czech Republic	3735	891	0.239	0.214	0.209537	N/A
CZ_MOS_1	CZMOS	Czech Republic	3708	683	0.184	0.199	0.197237	0.000803
CZ_MOS_2	CZMOS	Czech Republic	3732	795	0.213	0.199	0.197237	0.000803
CZ_OLE_1	CZOLE	Czech Republic	3721	1144	0.307	0.31	0.309486	0.007537
CZ_OLE_2	CZOLE	Czech Republic	3698	1153	0.312	0.31	0.309486	0.007537
CZ_RIM_1	CZRIM	Czech Republic	3718	737	0.198	0.193	0.201961	0.000803
CZ_RIM_2	CZRIM	Czech Republic	3732	700	0.188	0.193	0.201961	0.000803
CZ_RUD_1	CZRUD	Czech Republic	3720	637	0.171	0.149	0.157122	0.00068
CZ_RUD_2	CZRUD	Czech Republic	3717	470	0.126	0.149	0.157122	0.00068
CZ_SLA_1	CZSLA	Czech Republic	3731	842	0.226	0.225	0.222475	0.000371
CZ_SLA_2	CZSLA	Czech Republic	3726	836	0.224	0.225	0.222475	0.000371
CZ_VRC_1	CZVRC	Czech Republic	3734	881	0.236	0.214	0.220707	0.000247
CZ_VRC_2	CZVRC	Czech Republic	3731	720	0.193	0.214	0.220707	0.000247
CZ_YEV_1	CZYEV	Czech Republic	3729	732	0.196	0.2	0.204278	0.000989
CZ_YEV_2	CZYEV	Czech Republic	3730	762	0.204	0.2	0.204278	0.000989
CZ_ZEL_1	CZZEL	Czech Republic	3728	937	0.251	0.276	0.260091	0.007105
CZ_ZEL_2	CZZEL	Czech Republic	3729	1121	0.301	0.276	0.260091	0.007105
CZ_ZLU_1	CZZLU	Czech Republic	3730	647	0.173	0.191	0.193672	0.00729
CZ_ZLU_2	CZZLU	Czech Republic	3732	782	0.21	0.191	0.193672	0.00729
DE_KAR_1	DEKAR	Germany	3702	622	0.168	0.206	0.182557	0.014519
DE_KAR_2	DEKAR	Germany	3581	873	0.244	0.206	0.182557	0.014519
DE_MUE_1	DEMUE	Germany	3731	977	0.262	0.268	0.269697	0.000247
DE_MUE_2	DEMUE	Germany	3731	1023	0.274	0.268	0.269697	0.000247
DE_ODE_1	DEODE	Germany	3730	1224	0.328	0.325	0.324332	0.000494
DE_ODE_2	DEODE	Germany	3730	1204	0.323	0.325	0.324332	0.000494
DE_REE_1	DEREE	Germany	3702	986	0.266	0.266	0.260478	N/A
DE_REE_2	DEREE	Germany	3724	989	0.266	0.266	0.260478	N/A
DE_SCL_1	DESCL	Germany	3700	587	0.159	0.225	0.22944	N/A
DE_SCL_2	DESCL	Germany	3519	1023	0.291	0.225	0.22944	N/A
DE_SCR_1	DESCR	Germany	3512	1640	0.467	0.408	0.37118	N/A
DE_SCR_2	DESCR	Germany	3650	1276	0.35	0.408	0.37118	N/A
DK_LYN_1	DKLYN	Denmark	3735	712	0.191	0.208	0.209893	0.002348
DK_LYN_2	DKLYN	Denmark	3733	839	0.225	0.208	0.209893	0.002348
EE_HIN_1	EEHIN	Estonia	3726	1155	0.31	0.324	0.320407	0.000185
EE_HIN_2	EEHIN	Estonia	3726	1258	0.338	0.324	0.320407	0.000185
EE_KAR_1	EEKAR	Estonia	3731	1086	0.291	0.439	0.381907	0.000309
EE_KAR_2	EEKAR	Estonia	3443	2021	0.587	0.439	0.381907	0.000309
EE_KUD_1	EEKUD	Estonia	3730	1390	0.373	0.369	0.357926	0.008958
EE_KUD_2	EEKUD	Estonia	3726	1363	0.366	0.369	0.357926	0.008958
EE_KUU_1	EEKUU	Estonia	3727	1018	0.273	0.292	0.285803	0.00105
EE_KUU_2	EEKUU	Estonia	3731	1159	0.311	0.292	0.285803	0.00105
EE_LOO_1	EELOO	Estonia	3734	309	0.083	0.069	0.0794563	0.00173
EE_LOO_2	EELOO	Estonia	3732	204	0.055	0.069	0.0794563	0.00173
EE_MEE_1	EEMEE	Estonia	3727	1419	0.381	0.356	0.35	6.2e-05
EE_MEE_2	EEMEE	Estonia	3731	1234	0.331	0.356	0.35	6.2e-05
EE_NIG_1	EENIG	Estonia	3727	663	0.178	0.155	0.153246	0.000124
EE_NIG_2	EENIG	Estonia	3694	490	0.133	0.155	0.153246	0.000124
EE_PAR_1	EEPAR	Estonia	3716	1402	0.377	0.369	0.373317	0.002966
EE_PAR_2	EEPAR	Estonia	3724	1342	0.36	0.369	0.373317	0.002966
EE_PEI_1	EEPEI	Estonia	3730	1346	0.361	0.363	0.369618	0.004572
EE_PEI_2	EEPEI	Estonia	3727	1364	0.366	0.363	0.369618	0.004572
EE_POH_1	EEPOH	Estonia	3727	1396	0.375	0.371	0.381226	0.000494
EE_POH_2	EEPOH	Estonia	3729	1372	0.368	0.371	0.381226	0.000494
EE_SAA_1	EESAA	Estonia	3725	1322	0.355	0.473	0.419811	0.000865
EE_SAA_2	EESAA	Estonia	3446	2035	0.591	0.473	0.419811	0.000865
EE_UDR_1	EEUDR	Estonia	3733	602	0.161	0.158	0.153743	6.2e-05
EE_UDR_2	EEUDR	Estonia	3727	574	0.154	0.158	0.153743	6.2e-05
EE_VII_1	EEVII	Estonia	3727	681	0.183	0.186	0.186988	0
EE_VII_2	EEVII	Estonia	3730	708	0.19	0.186	0.186988	0
ES_MUG_1	ESMUG	Spain	3726	603	0.162	0.166	0.174688	0.011368
ES_MUG_2	ESMUG	Spain	3732	632	0.169	0.166	0.174688	0.011368
ES_ZAM_1	ESZAM	Spain	3330	565	0.17	0.15	0.142483	N/A
ES_ZAM_2	ESZAM	Spain	2882	373	0.129	0.15	0.142483	N/A
ES_ZAR_1	ESZAR	Spain	3694	393	0.106	0.104	0.0889365	N/A
ES_ZAR_2	ESZAR	Spain	3706	373	0.101	0.104	0.0889365	N/A
FI_HAN_1	FIHAN	Finland	3729	1478	0.396	0.397	0.388889	N/A
FI_HAN_2	FIHAN	Finland	3730	1483	0.398	0.397	0.388889	N/A
FI_ISO_1	FIISO	Finland	3727	1186	0.318	0.304	0.302978	0.000432
FI_ISO_2	FIISO	Finland	3729	1084	0.291	0.304	0.302978	0.000432
FI_KAS_1	FIKAS	Finland	3664	1499	0.409	0.391	0.387344	0.000927
FI_KAS_2	FIKAS	Finland	3727	1388	0.372	0.391	0.387344	0.000927
FI_KIV_1	FIKIV	Finland	3542	881	0.249	0.261	0.279444	N/A
FI_KIV_2	FIKIV	Finland	3730	1053	0.282	0.261	0.279444	N/A
FI_KIV_3	FIKIV	Finland	3727	938	0.252	0.261	0.279444	N/A
FI_KYM_1	FIKYM	Finland	3728	1269	0.34	0.342	0.346394	0.005437
FI_KYM_2	FIKYM	Finland	3731	1283	0.344	0.342	0.346394	0.005437
FI_TUU_1	FITUU	Finland	3600	1259	0.35	0.343	0.345273	N/A
FI_TUU_2	FITUU	Finland	3715	1229	0.331	0.343	0.345273	N/A
FI_TUU_3	FITUU	Finland	3729	1289	0.346	0.343	0.345273	N/A
FI_TUU_4	FITUU	Finland	3706	1266	0.342	0.343	0.345273	N/A
FI_TUU_5	FITUU	Finland	3709	1290	0.348	0.343	0.345273	N/A
FI_VAL_1	FIVAL	Finland	3712	442	0.119	0.112	0.110651	6.2e-05
FI_VAL_2	FIVAL	Finland	3733	391	0.105	0.112	0.110651	6.2e-05
FI_VAS_1	FIVAS	Finland	3732	926	0.248	0.234	0.243004	0.000371
FI_VAS_2	FIVAS	Finland	3733	822	0.22	0.234	0.243004	0.000371
FI_VES_1	FIVES	Finland	3730	1319	0.354	0.36	0.360402	0.000124
FI_VES_2	FIVES	Finland	3728	1319	0.354	0.36	0.360402	0.000124
FI_VES_3	FIVES	Finland	3703	1308	0.353	0.36	0.360402	0.000124
FI_VES_4	FIVES	Finland	3710	1406	0.379	0.36	0.360402	0.000124
FI_VIN_1	FIVIN	Finland	3733	1241	0.332	0.344	0.338324	0
FI_VIN_2	FIVIN	Finland	3730	1324	0.355	0.344	0.338324	0
FR_DEC_1	FRDEC	France	3731	693	0.186	0.179	0.18721	0.000432
FR_DEC_2	FRDEC	France	3728	645	0.173	0.179	0.18721	0.000432
FR_DRU_1	FRDRU	France	3732	715	0.192	0.186	0.197415	0.000432
FR_DRU_2	FRDRU	France	3732	671	0.18	0.186	0.197415	0.000432
FR_GEN_1	FRGEN	France	3713	511	0.138	0.17	0.166801	N/A
FR_GEN_2	FRGEN	France	2874	583	0.203	0.17	0.166801	N/A
FR_IRA_1	FRIRA	France	3729	900	0.241	0.197	0.22197	0.000371
FR_IRA_2	FRIRA	France	3732	572	0.153	0.197	0.22197	0.000371
FR_LOI_1	FRLOI	France	3728	694	0.186	0.194	0.200936	0.000432
FR_LOI_2	FRLOI	France	3695	747	0.202	0.194	0.200936	0.000432
FR_MAR_1	FRMAR	France	3732	671	0.18	0.195	0.209503	N/A
FR_MAR_2	FRMAR	France	3727	781	0.21	0.195	0.209503	N/A
FR_MIG_1	FRMIG	France	3694	802	0.217	0.22	0.218004	0.000309
FR_MIG_2	FRMIG	France	3730	830	0.223	0.22	0.218004	0.000309
FR_SAI_1	FRSAI	France	3730	901	0.242	0.248	0.248307	0.000124
FR_SAI_2	FRSAI	France	3733	951	0.255	0.248	0.248307	0.000124
FR_SAO_1	FRSAO	France	3734	710	0.19	0.175	0.181283	0.000124
FR_SAO_2	FRSAO	France	3720	593	0.159	0.175	0.181283	0.000124
GB_AVO_1	GBAVO	England	3701	599	0.162	0.177	0.200045	N/A
GB_AVO_2	GBAVO	England	3729	717	0.192	0.177	0.200045	N/A
GB_IVE_1	GBIVE	England	3718	619	0.166	0.176	0.181064	N/A
GB_IVE_2	GBIVE	England	3727	690	0.185	0.176	0.181064	N/A
GB_LLA_1	GBLLA	England	3728	569	0.153	0.273	0.238121	0.000185
GB_LLA_2	GBLLA	England	3404	1340	0.394	0.273	0.238121	0.000185
GB_TRE_1	GBTRE	England	3689	701	0.19	0.206	0.204121	N/A
GB_TRE_2	GBTRE	England	3694	821	0.222	0.206	0.204121	N/A
GB_YAR_1	GBYAR	England	3483	949	0.272	0.272	N/A	N/A
GE_BAZ_1	GEBAZ	Georgia	3723	482	0.129	0.132	0.126549	0.000247
GE_BAZ_2	GEBAZ	Georgia	3720	499	0.134	0.132	0.126549	0.000247
GE_KRT_1	GEKRT	Georgia	3696	635	0.172	0.168	0.154313	0.000556
GE_KRT_2	GEKRT	Georgia	3720	614	0.165	0.168	0.154313	0.000556
GE_PAL_1	GEPAL	Georgia	3514	1277	0.363	0.363	N/A	N/A
HU_BAK_1	HUBAK	Hungary	3718	222	0.06	0.076	0.0762848	0.000185
HU_BAK_2	HUBAK	Hungary	3718	345	0.093	0.076	0.0762848	0.000185
HU_BAT_1	HUBAT	Hungary	3624	369	0.102	0.097	0.0917563	N/A
HU_BAT_2	HUBAT	Hungary	3637	334	0.092	0.097	0.0917563	N/A
HU_BIA_1	HUBIA	Hungary	3711	236	0.064	0.065	0.0604033	0
HU_BIA_2	HUBIA	Hungary	3715	244	0.066	0.065	0.0604033	0
HU_CSI	HUCSI	Hungary	3716	263	0.071	0.071	N/A	N/A
HU_DUN_1	HUDUN	Hungary	3512	1160	0.33	0.274	0.243906	0.000432
HU_DUN_2	HUDUN	Hungary	3667	795	0.217	0.274	0.243906	0.000432
HU_EGE_1	HUEGE	Hungary	3717	274	0.074	0.07	0.068399	0.000124
HU_EGE_2	HUEGE	Hungary	3715	244	0.066	0.07	0.068399	0.000124
HU_ERP	HUERP	Hungary	3718	394	0.106	0.106	N/A	N/A
HU_HAR	HUHAR	Hungary	3701	260	0.07	0.07	N/A	N/A
HU_REP_1	HUREP	Hungary	3713	307	0.083	0.079	0.0796752	0.000741
HU_REP_2	HUREP	Hungary	3692	277	0.075	0.079	0.0796752	0.000741
IE_BAL_1	IEBAL	Ireland	3470	1093	0.315	0.225	0.217111	N/A
IE_BAL_2	IEBAL	Ireland	3517	477	0.136	0.225	0.217111	N/A
IE_BAN_1	IEBAN	Ireland	3572	476	0.133	0.13	0.118983	N/A
IE_BAN_2	IEBAN	Ireland	3494	443	0.127	0.13	0.118983	N/A
IE_BRI_1	IEBRI	Ireland	3674	322	0.088	0.169	0.157904	N/A
IE_BRI_2	IEBRI	Ireland	3346	839	0.251	0.169	0.157904	N/A
IE_CON_1	IECON	Ireland	3586	407	0.113	0.097	0.0883513	N/A
IE_CON_2	IECON	Ireland	3659	298	0.081	0.097	0.0883513	N/A
IE_CUL_1	IECUL	Ireland	3614	390	0.108	0.088	0.0825725	N/A
IE_CUL_2	IECUL	Ireland	3668	247	0.067	0.088	0.0825725	N/A
IE_LOU_1	IELOU	Ireland	3571	301	0.084	0.067	0.0634622	N/A
IE_LOU_2	IELOU	Ireland	3668	185	0.05	0.067	0.0634622	N/A
IE_MAS_1	IEMAS	Ireland	3659	626	0.171	0.162	0.165504	N/A
IE_MAS_2	IEMAS	Ireland	3631	553	0.152	0.162	0.165504	N/A
IE_REA_1	IEREA	Ireland	3492	469	0.134	0.134	N/A	N/A
LT_GIR_1	LTGIR	Lithuania	3727	930	0.25	0.232	0.226677	0.000309
LT_GIR_2	LTGIR	Lithuania	3729	798	0.214	0.232	0.226677	0.000309
LT_ILG_1	LTILG	Lithuania	3732	1255	0.336	0.353	0.357092	0.003336
LT_ILG_2	LTILG	Lithuania	3731	1377	0.369	0.353	0.357092	0.003336
LT_JIE_1	LTJIE	Lithuania	3537	1583	0.448	0.45	0.325483	N/A
LT_JIE_2	LTJIE	Lithuania	3540	1603	0.453	0.45	0.325483	N/A
LT_LEI_1	LTLEI	Lithuania	3728	1054	0.283	0.412	0.380952	0.000309
LT_LEI_2	LTLEI	Lithuania	3491	1890	0.541	0.412	0.380952	0.000309
LT_PUR_1	LTPUR	Lithuania	3731	1166	0.313	0.349	0.35205	0.005128
LT_PUR_2	LTPUR	Lithuania	3729	1440	0.386	0.349	0.35205	0.005128
LV_CHI_1	LVCHI	Latvia	3734	623	0.167	0.178	0.177053	0.000494
LV_CHI_2	LVCHI	Latvia	3696	697	0.189	0.178	0.177053	0.000494
LV_ISL_1	LVISL	Latvia	3728	1229	0.33	0.348	0.365489	0.003398
LV_ISL_2	LVISL	Latvia	3730	1370	0.367	0.348	0.365489	0.003398
LV_LIE_1	LVLIE	Latvia	3727	561	0.151	0.177	0.167826	6.2e-05
LV_LIE_2	LVLIE	Latvia	3729	757	0.203	0.177	0.167826	6.2e-05
LV_TOL_1	LVTOL	Latvia	3725	793	0.213	0.188	0.191444	0.000124
LV_TOL_2	LVTOL	Latvia	3727	606	0.163	0.188	0.191444	0.000124
MK_CRN_1	MKCRN	North Macedonia	3718	558	0.15	0.132	0.135731	N/A
MK_CRN_2	MKCRN	North Macedonia	3532	400	0.113	0.132	0.135731	N/A
MN_ULA_1	MNULA	Mongolia	3530	1555	0.441	0.466	0.373024	N/A
MN_ULA_2	MNULA	Mongolia	3438	1692	0.492	0.466	0.373024	N/A
NL_DEG_1	NLDEG	Netherlands	3541	1229	0.347	0.273	0.260873	N/A
NL_DEG_2	NLDEG	Netherlands	3730	739	0.198	0.273	0.260873	N/A
NL_HON_1	NLHON	Netherlands	3728	749	0.201	0.207	0.212923	0.000124
NL_HON_2	NLHON	Netherlands	3733	793	0.212	0.207	0.212923	0.000124
NL_PET_1	NLPET	Netherlands	3658	731	0.2	0.232	0.215032	N/A
NL_PET_2	NLPET	Netherlands	3656	969	0.265	0.232	0.215032	N/A
PL_DGA_1	PLDGA	Poland	3617	1000	0.276	0.292	0.260405	N/A
PL_DGA_2	PLDGA	Poland	3384	1041	0.308	0.292	0.260405	N/A
PL_MIE_1	PLMIE	Poland	3730	1385	0.371	0.354	0.347946	0.001668
PL_MIE_2	PLMIE	Poland	3730	1257	0.337	0.354	0.347946	0.001668
PL_ROT_1	PLROT	Poland	3716	1414	0.381	0.388	0.380214	0.002904
PL_ROT_2	PLROT	Poland	3726	1475	0.396	0.388	0.380214	0.002904
PL_SCZ_1	PLSCZ	Poland	3466	1911	0.551	0.45	0.381564	0.003645
PL_SCZ_2	PLSCZ	Poland	3722	1300	0.349	0.45	0.381564	0.003645
PL_STA_1	PLSTA	Poland	3727	1254	0.336	0.343	0.322193	0.000185
PL_STA_2	PLSTA	Poland	3731	1301	0.349	0.343	0.322193	0.000185
PL_SWI_1	PLSWI	Poland	3532	1528	0.433	0.376	0.358772	0.000247
PL_SWI_2	PLSWI	Poland	3728	1193	0.32	0.376	0.358772	0.000247
PL_WIS_1	PLWIS	Poland	3729	1365	0.366	0.273	0.346613	0.000618
PL_WIS_2	PLWIS	Poland	3731	670	0.18	0.273	0.346613	0.000618
PT_LAG_1	PTLAG	Portugal	3676	530	0.144	0.132	0.111185	0.001112
PT_LAG_2	PTLAG	Portugal	3705	442	0.119	0.132	0.111185	0.001112
PT_PRO_1	PTPRO	Portugal	3732	465	0.125	0.152	0.152804	0.013901
PT_PRO_2	PTPRO	Portugal	3728	671	0.18	0.152	0.152804	0.013901
RO_GAL_1	ROGAL	Romania	3445	1935	0.562	0.295	0.327806	N/A
RO_GAL_2	ROGAL	Romania	3714	104	0.028	0.295	0.327806	N/A
RO_PAR_1	ROPAR	Romania	3720	985	0.265	0.284	0.286319	0.006302
RO_PAR_2	ROPAR	Romania	3716	1126	0.303	0.284	0.286319	0.006302
RS_DAN_1	RSDAN	Serbia	3720	395	0.106	0.101	0.103185	0.000494
RS_DAN_2	RSDAN	Serbia	3723	356	0.096	0.101	0.103185	0.000494
RS_GAR_1	RSGAR	Serbia	3406	1399	0.411	0.237	0.214095	N/A
RS_GAR_2	RSGAR	Serbia	3717	236	0.063	0.237	0.214095	N/A
RS_PER_1	RSPER	Serbia	3714	315	0.085	0.08	0.0813476	0.000865
RS_PER_2	RSPER	Serbia	3718	279	0.075	0.08	0.0813476	0.000865
RS_VLA_1	RSVLA	Serbia	3698	270	0.073	0.076	0.076491	N/A
RS_VLA_2	RSVLA	Serbia	3721	294	0.079	0.076	0.076491	N/A
RU_BRA_1	RUBRA	Russia	3718	920	0.247	0.253	0.248885	0.00519
RU_BRA_2	RUBRA	Russia	3718	959	0.258	0.253	0.248885	0.00519
RU_CHA_1	RUCHA	Russia	3148	757	0.24	0.24	0.3309	N/A
RU_CHU_1	RUCHU	Russia	3464	1333	0.385	0.343	0.31475	0.012047
RU_CHU_2	RUCHU	Russia	3728	1121	0.301	0.343	0.31475	0.012047
RU_IRK_1	RUIRK	Russia	3621	441	0.122	0.102	0.0902313	0.011862
RU_IRK_2	RUIRK	Russia	3684	306	0.083	0.102	0.0902313	0.011862
RU_MED_1	RUMED	Russia	3723	1014	0.272	0.271	0.262656	0.000247
RU_MED_2	RUMED	Russia	3727	1005	0.27	0.271	0.262656	0.000247
RU_NEN_1	RUNEN	Russia	3660	952	0.26	0.281	0.268891	0.000371
RU_NEN_2	RUNEN	Russia	3623	1096	0.303	0.281	0.268891	0.000371
RU_OBR_1	RUOBR	Russia	3730	1130	0.303	0.352	0.322772	0.000432
RU_OBR_2	RUOBR	Russia	3476	1392	0.4	0.352	0.322772	0.000432
RU_SHE_1	RUSHE	Russia	3626	1079	0.298	0.301	0.295809	N/A
RU_SHE_2	RUSHE	Russia	3569	1090	0.305	0.301	0.295809	N/A
RU_TRO_1	RUTRO	Russia	3728	1073	0.288	0.294	0.289005	N/A
RU_TRO_2	RUTRO	Russia	3692	1107	0.3	0.294	0.289005	N/A
RU_YAS_1	RUYAS	Russia	3705	307	0.083	0.086	0.05916	N/A
RU_YAS_2	RUYAS	Russia	3662	328	0.09	0.086	0.05916	N/A
RU_YEN_1	RUYEN	Russia	3731	969	0.26	0.269	0.262592	0.000185
RU_YEN_2	RUYEN	Russia	3725	1034	0.278	0.269	0.262592	0.000185
SE_ABO_1	SEABO	Sweden	3724	875	0.235	0.274	0.284211	0.000309
SE_ABO_2	SEABO	Sweden	3727	1166	0.313	0.274	0.284211	0.000309
SE_FAL_1	SEFAL	Sweden	2942	1061	0.361	0.404	0.394718	N/A
SE_FAL_2	SEFAL	Sweden	3496	1562	0.447	0.404	0.394718	N/A
SE_LAN_1	SELAN	Sweden	3689	1395	0.378	0.435	0.39445	0.030829
SE_LAN_2	SELAN	Sweden	3493	1719	0.492	0.435	0.39445	0.030829
SE_LJU_1	SELJU	Sweden	3577	739	0.207	0.207	N/A	N/A
SE_LOT_1	SELOT	Sweden	3609	1380	0.382	0.38	0.369176	N/A
SE_LOT_2	SELOT	Sweden	3118	1179	0.378	0.38	0.369176	N/A
SE_NED_1	SENED	Sweden	3729	398	0.107	0.114	0.105036	0.000124
SE_NED_2	SENED	Sweden	3734	453	0.121	0.114	0.105036	0.000124
SE_OPP_1	SEOPP	Sweden	3411	2027	0.594	0.541	0.427924	N/A
SE_OPP_2	SEOPP	Sweden	3417	1669	0.488	0.541	0.427924	N/A
SE_OST_1	SEOST	Sweden	3730	642	0.172	0.177	0.176562	0
SE_OST_2	SEOST	Sweden	3728	679	0.182	0.177	0.176562	0
SE_SNO_1	SESNO	Sweden	3732	519	0.139	0.143	0.14844	0.001915
SE_SNO_2	SESNO	Sweden	3704	544	0.147	0.143	0.14844	0.001915
SE_SOD_1	SESOD	Sweden	3671	1303	0.355	0.371	0.359208	N/A
SE_SOD_2	SESOD	Sweden	3540	1371	0.387	0.371	0.359208	N/A
SE_STA_2	SESTA	Sweden	3017	1056	0.35	0.35	N/A	N/A
SE_STH_1	SESTH	Sweden	3697	1251	0.338	0.347	0.338782	N/A
SE_STH_2	SESTH	Sweden	3607	1284	0.356	0.347	0.338782	N/A
SE_STO_1	SESTO	Sweden	3730	484	0.13	0.133	0.135918	0.000494
SE_STO_2	SESTO	Sweden	3731	506	0.136	0.133	0.135918	0.000494
SE_STU_1	SESTU	Sweden	3727	907	0.243	0.248	0.252807	0.000432
SE_STU_2	SESTU	Sweden	3732	943	0.253	0.248	0.252807	0.000432
SE_VAL_2	SEVAL	Sweden	3422	1707	0.499	0.499	N/A	N/A
SI_KRI_1	SIKRI	Slovenia	3687	539	0.146	0.152	0.149987	0.002162
SI_KRI_2	SIKRI	Slovenia	3715	585	0.157	0.152	0.149987	0.002162
SK_MLY_1	SKMLY	Slovakia	3729	1158	0.311	0.311	0.318705	0.006302
SK_MLY_2	SKMLY	Slovakia	3729	1163	0.312	0.311	0.318705	0.006302
SK_NIT_1	SKNIT	Slovakia	3701	298	0.081	0.074	0.0729641	0.001297
SK_NIT_2	SKNIT	Slovakia	3722	249	0.067	0.074	0.0729641	0.001297
SK_OKN_1	SKOKN	Slovakia	3715	857	0.231	0.218	0.214177	0.000618
SK_OKN_2	SKOKN	Slovakia	3717	762	0.205	0.218	0.214177	0.000618
SK_VAH_1	SKVAH	Slovakia	3726	1332	0.357	0.342	0.328164	0.006364
SK_VAH_2	SKVAH	Slovakia	3727	1216	0.326	0.342	0.328164	0.006364
SK_ZIL_1	SKZIL	Slovakia	3724	1132	0.304	0.307	0.309352	0.000309
SK_ZIL_2	SKZIL	Slovakia	3724	1154	0.31	0.307	0.309352	0.000309
TR_LAD_1	TRLAD	Turkey	3486	1114	0.32	0.387	0.331409	0.000185
TR_LAD_2	TRLAD	Turkey	3513	1597	0.455	0.387	0.331409	0.000185
UA_BOL_1	UABOL	Ukraine	3727	1107	0.297	0.309	0.299519	0.003398
UA_BOL_2	UABOL	Ukraine	3718	1195	0.321	0.309	0.299519	0.003398
UA_BOR_1	UABOR	Ukraine	3722	1374	0.369	0.362	0.354144	0.001545
UA_BOR_2	UABOR	Ukraine	3731	1327	0.356	0.362	0.354144	0.001545
UA_DAN_1	UADAN	Ukraine	3482	1125	0.323	0.312	0.307844	0.011615
UA_DAN_2	UADAN	Ukraine	3679	1110	0.302	0.312	0.307844	0.011615
UA_DNI_1	UADNI	Ukraine	3730	1433	0.384	0.376	0.377597	0.003151
UA_DNI_2	UADNI	Ukraine	3730	1373	0.368	0.376	0.377597	0.003151
UA_KAN_1	UAKAN	Ukraine	3729	1350	0.362	0.356	0.362242	N/A
UA_KAN_2	UAKAN	Ukraine	3729	1315	0.353	0.356	0.362242	N/A
UA_KAN_3	UAKAN	Ukraine	3724	1340	0.36	0.356	0.362242	N/A
UA_KAN_4	UAKAN	Ukraine	3727	1304	0.35	0.356	0.362242	N/A
UA_KOL_1	UAKOL	Ukraine	3722	893	0.24	0.305	0.356595	0.000494
UA_KOL_2	UAKOL	Ukraine	3728	1383	0.371	0.305	0.356595	0.000494
UA_KRE_1	UAKRE	Ukraine	3729	1333	0.357	0.353	0.359626	0.003583
UA_KRE_2	UAKRE	Ukraine	3719	1293	0.348	0.353	0.359626	0.003583
UA_MOL_1	UAMOL	Ukraine	3367	1040	0.309	0.34	0.31391	N/A
UA_MOL_2	UAMOL	Ukraine	3414	1269	0.372	0.34	0.31391	N/A
UA_SOU_1	UASOU	Ukraine	3730	778	0.209	0.221	0.223054	N/A
UA_SOU_2	UASOU	Ukraine	3725	870	0.234	0.221	0.223054	N/A
UA_SUL_1	UASUL	Ukraine	3727	1310	0.351	0.358	0.369885	0.018411
UA_SUL_2	UASUL	Ukraine	3722	1359	0.365	0.358	0.369885	0.018411
UA_ZHO_1	UAZHO	Ukraine	3716	1006	0.271	0.305	0.308543	0.000124
UA_ZHO_2	UAZHO	Ukraine	3529	1196	0.339	0.305	0.308543	0.000124
