# Supplementary material for: Pan‐Continental Genomic Analysis of Eurasian Perch Uncovers Global Diversity Hotspots and Postglacial Recolonization Patterns
Source: Ecol Evol. 2026 Apr 21;16(4):e73502. doi: 10.1002/ece3.73502 (PMC13099172; doi:10.1002/ece3.73502)
Supplement: Supplementary file 8 — Table S4: Pairwise comparisons of geographic and genetic distances (FST*) between 169 populations. [file ECE3-16-e73502-s001.xlsx]

## Sheet: Sheet1
Table S4. Pairwise comparisons of geographic and genetic distances (FST*) between 169 populations.
*Negative FST values are rounded to 0
Population 1	Population 2	Distance, km	FST
BEAPP	BEAND	93.6364	0
BEDEU	BEAND	89.9789	0.0351193
BEHAS	BEAND	36.259	0.0223004
BEHOE	BEAND	49.502	0.0404385
BEMAA	BEAND	85.2621	0.0140908
BERON	BEAND	60.0905	0.0177617
BEWAR	BEAND	152.985	0.0236801
BGBEL	BEAND	1813.74	0.678949
BGDOS	BEAND	1760.42	0.647422
BGIVA	BEAND	1880.48	0.496136
BGTEL	BEAND	1657.54	0.497566
BGTUU	BEAND	1890.62	0.636456
BGTUG	BEAND	1830.56	0.643203
BGTUP	BEAND	1767.61	0.63702
CZDEC	BEAND	648.526	0.136935
CZHUB	BEAND	754.838	0.19833
CZYEV	BEAND	696.164	0.202529
CZLUD	BEAND	922.329	0.193159
CZOLE	BEAND	951.157	0.265951
CZBOL	BEAND	600.15	0.216098
CZHOS	BEAND	748.575	0.158897
CZKAM	BEAND	598.599	0.198701
CZKLI	BEAND	632.588	0.19216
CZKYJ	BEAND	882.423	0.311727
CZLIP	BEAND	678.761	0.118597
CZLUZ	BEAND	714.929	0.174868
CZMIL	BEAND	628.657	0.19316
CZMOS	BEAND	607.56	0.190923
CZJEZ	BEAND	934.886	0.226756
CZRIM	BEAND	702.869	0.188229
CZRUD	BEAND	892.865	0.512551
CZSLA	BEAND	669.621	0.138489
CZVRC	BEAND	726.505	0.161546
CZZEL	BEAND	722.12	0.158966
CZZLU	BEAND	575.359	0.234492
DKLYN	BEAND	696.998	0.25757
EEPOH	BEAND	1701.12	0.282731
ESZAM	BEAND	866.857	0.277822
ESZAR	BEAND	865.135	0.339246
ESMUG	BEAND	921.452	0.150944
FIKYM	BEAND	1830.14	0.29715
FITUU	BEAND	1668.4	0.276175
FIHAN	BEAND	1547.64	0.240102
FIVAL	BEAND	1718.39	0.584831
FIVES	BEAND	1729.05	0.25632
FIVIN	BEAND	1990.23	0.328517
FIVAS	BEAND	2380.45	0.427545
FRDEC	BEAND	423.476	0.0625432
FRDRU	BEAND	405.6	0.0925024
FRGEN	BEAND	480.525	0.211772
FRIRA	BEAND	474.03	0.0274898
FRLOI	BEAND	221.381	0.039856
FRMIG	BEAND	304.052	0.0521788
FRSAI	BEAND	728.581	0.0819491
FRSAO	BEAND	522.181	0.0946788
FIISO	BEAND	2132.66	0.395995
EEMEE	BEAND	1671.49	0.366251
FRMAR	BEAND	192.08	0.0423017
GEBAZ	BEAND	3152.05	0.5681
GEKRT	BEAND	3190.46	0.542572
DEMUE	BEAND	633.698	0.149623
DEODE	BEAND	699.657	0.168081
DEKAR	BEAND	460.77	0.430511
DESCL	BEAND	462.105	0.285626
DESCR	BEAND	436.848	0.150263
DEREE	BEAND	168	0.0127774
HUBAT	BEAND	1022.77	0.622415
HUBAK	BEAND	988.532	0.632374
HUEGE	BEAND	997.442	0.641023
HUREP	BEAND	923.066	0.626072
HUDUN	BEAND	1094.64	0.381815
HUBIA	BEAND	1057.01	0.651192
IEBAL	BEAND	1023.88	0.191752
IEBAN	BEAND	910.355	0.323337
IELOU	BEAND	1058.73	0.403441
IEBRI	BEAND	983.899	0.22696
IECON	BEAND	1052.87	0.372326
IECUL	BEAND	1045.27	0.368241
IEMAS	BEAND	1047.35	0.171949
FIKIV	BEAND	2220.18	0.379801
LTJIE	BEAND	1358.33	0.404346
MKCRN	BEAND	1638.11	0.559092
MNULA	BEAND	6794.59	0.338086
NLDEG	BEAND	138.471	0.0312157
NLHON	BEAND	139.765	0.0128894
NLPET	BEAND	142.256	0.022816
PLDGA	BEAND	1198.54	0.0299986
PLSWI	BEAND	1146.81	0.219955
PLROT	BEAND	1268.5	0.235163
PLMIE	BEAND	1251.88	0.247633
PLSTA	BEAND	1109.8	0.270557
PLSCZ	BEAND	734.859	0.157803
PLWIS	BEAND	1060.36	0.0232673
PTLAG	BEAND	2786.61	0.312515
PTPRO	BEAND	1568.62	0.124937
ROGAL	BEAND	1797.38	0.265314
ROPAR	BEAND	1868.07	0.365627
RUBRA	BEAND	5946.22	0.430684
RUIRK	BEAND	3669.03	0.628535
RUCHU	BEAND	5137.36	0.356546
RUMED	BEAND	4122.93	0.425054
RUSHE	BEAND	3940.04	0.371604
RUSHE	BEAND	3940.04	0.371604
RUOBR	BEAND	4936.61	0.360548
RUTRO	BEAND	4253.13	0.379605
RUYAS	BEAND	2501.95	0.677097
RUYEN	BEAND	5487.61	0.41856
RSDAN	BEAND	1312.29	0.599841
RSGAR	BEAND	1348.13	0.462774
RSPER	BEAND	1302.29	0.624287
RSVLA	BEAND	1573.17	0.630955
SKMLY	BEAND	1053.18	0.175546
SKNIT	BEAND	970.223	0.629374
SKOKN	BEAND	1245.91	0.424619
SKVAH	BEAND	962.2	0.174881
SKZIL	BEAND	996.136	0.186459
SIKRI	BEAND	862.889	0.547335
CHGEN	BEAND	473.282	0.299309
CHNEU	BEAND	412.89	0.147823
CHANN	BEAND	520.435	0.252344
GBAVO	BEAND	516.166	0.0300624
UAKRE	BEAND	1906.72	0.231648
UASOU	BEAND	1601.46	0.446425
UAKAN	BEAND	1878.95	0.223172
UABOL	BEAND	1613.44	0.327173
UABOR	BEAND	1785.4	0.262246
UADNI	BEAND	1846.65	0.242351
UADAN	BEAND	1855.69	0.370222
UAKOL	BEAND	2138.96	0.270363
UAMOL	BEAND	2257.66	0.378301
UASUL	BEAND	1990.19	0.238644
UAZHO	BEAND	1610.66	0.311149
GBIVE	BEAND	412.531	0.0921869
GBTRE	BEAND	510.527	0.044096
GBLLA	BEAND	604.419	0.0648534
EEPEI	BEAND	1683.58	0.293574
EEPAR	BEAND	1529.12	0.240751
EEKUD	BEAND	1419.63	0.265218
EEKAR	BEAND	1410.37	0.279548
EEUDR	BEAND	1653.96	0.58602
EEVII	BEAND	1658.81	0.47783
EENIG	BEAND	1519.47	0.560159
EESAA	BEAND	1648.6	0.29055
EELOO	BEAND	1585.19	0.631215
EEHIN	BEAND	1640.63	0.351113
EEKUU	BEAND	1651.85	0.420284
FIKAS	BEAND	1536.28	0.240547
LVISL	BEAND	1560.48	0.293188
LVTOL	BEAND	1544.44	0.505909
LVCHI	BEAND	1548.3	0.531339
LVLIE	BEAND	1566.24	0.550089
LTGIR	BEAND	1488.5	0.457287
LTILG	BEAND	1486.9	0.272067
LTLEI	BEAND	1471.49	0.253842
LTPUR	BEAND	1469.38	0.273196
SENED	BEAND	1719.69	0.603463
SESTU	BEAND	1730.56	0.437182
SESNO	BEAND	1702.94	0.510231
SEABO	BEAND	1770.18	0.357013
SEOST	BEAND	1765.96	0.488539
SESTO	BEAND	1759.97	0.559921
SELAN	BEAND	1275.72	0.252133
SELOT	BEAND	1283.83	0.273572
SESTH	BEAND	1376.42	0.264069
SEFAL	BEAND	1354.7	0.236026
SESOD	BEAND	1341.88	0.246523
SEOPP	BEAND	1246.01	0.286414
TRLAD	BEAND	2609.57	0.36795
RUNEN	BEAND	4281.08	0.391563
BEDEU	BEAPP	35.1497	0.00287431
BEHAS	BEAPP	105.874	0.0337484
BEHOE	BEAPP	103.95	0.00369004
BEMAA	BEAPP	124.442	0.00936788
BERON	BEAPP	49.2338	0
BEWAR	BEAPP	82.4951	0
BGBEL	BEAPP	1900.91	0.637474
BGDOS	BEAPP	1851.82	0.606258
BGIVA	BEAPP	1970.7	0.455344
BGTEL	BEAPP	1746.83	0.451532
BGTUU	BEAPP	1980	0.592192
BGTUG	BEAPP	1919.37	0.600758
BGTUP	BEAPP	1857.17	0.594946
CZDEC	BEAPP	716.831	0.101184
CZHUB	BEAPP	834.062	0.170115
CZYEV	BEAPP	771.839	0.177846
CZLUD	BEAPP	1000.71	0.132464
CZOLE	BEAPP	1025.73	0.21149
CZBOL	BEAPP	679.065	0.186521
CZHOS	BEAPP	824.583	0.135634
CZKAM	BEAPP	677.401	0.167734
CZKLI	BEAPP	708.272	0.15207
CZKYJ	BEAPP	962.944	0.27375
CZLIP	BEAPP	763.923	0.110667
CZLUZ	BEAPP	797.234	0.149977
CZMIL	BEAPP	698.626	0.167507
CZMOS	BEAPP	678.921	0.170192
CZJEZ	BEAPP	1009.29	0.179015
CZRIM	BEAPP	786.958	0.161535
CZRUD	BEAPP	975.365	0.472217
CZSLA	BEAPP	747.59	0.117208
CZVRC	BEAPP	802.106	0.137703
CZZEL	BEAPP	799.471	0.131839
CZZLU	BEAPP	651.722	0.186112
DKLYN	BEAPP	677.464	0.227565
EEPOH	BEAPP	1717.24	0.249698
ESZAM	BEAPP	910.83	0.246166
ESZAR	BEAPP	908.914	0.3205
ESMUG	BEAPP	968.52	0.0953378
FIKYM	BEAPP	1835.81	0.260124
FITUU	BEAPP	1673.35	0.251459
FIHAN	BEAPP	1552.83	0.185413
FIVAL	BEAPP	1719.15	0.550567
FIVES	BEAPP	1731.67	0.226883
FIVIN	BEAPP	1990	0.282608
FIVAS	BEAPP	2353.6	0.391145
FRDEC	BEAPP	467.514	0.054878
FRDRU	BEAPP	483.766	0.0704425
FRGEN	BEAPP	555.016	0.164731
FRIRA	BEAPP	538.22	0
FRLOI	BEAPP	217.062	0.028094
FRMIG	BEAPP	342.509	0.0333808
FRSAI	BEAPP	750.474	0.0453719
FRSAO	BEAPP	583.687	0.0737479
FIISO	BEAPP	2126.5	0.359563
EEMEE	BEAPP	1692.59	0.331817
FRMAR	BEAPP	249.061	0.0139586
GEBAZ	BEAPP	3226.78	0.529891
GEKRT	BEAPP	3265.84	0.508967
DEMUE	BEAPP	681.707	0.11139
DEODE	BEAPP	748.677	0.125649
DEKAR	BEAPP	554.405	0.381794
DESCL	BEAPP	555.648	0.241815
DESCR	BEAPP	530.482	0.112735
DEREE	BEAPP	182.688	0
HUBAT	BEAPP	1110.49	0.5823
HUBAK	BEAPP	1077.4	0.595108
HUEGE	BEAPP	1085.57	0.60682
HUREP	BEAPP	1009.34	0.586222
HUDUN	BEAPP	1181.49	0.33729
HUBIA	BEAPP	1141.82	0.612296
IEBAL	BEAPP	934.123	0.147545
IEBAN	BEAPP	818.851	0.284785
IELOU	BEAPP	967.551	0.36782
IEBRI	BEAPP	895.571	0.195039
IECON	BEAPP	961.41	0.337508
IECUL	BEAPP	953.92	0.33648
IEMAS	BEAPP	956.937	0.143699
FIKIV	BEAPP	2186.57	0.346777
LTJIE	BEAPP	1396.48	0.3759
MKCRN	BEAPP	1730.8	0.517884
MNULA	BEAPP	6810.23	0.29865
NLDEG	BEAPP	94.3675	0
NLHON	BEAPP	94.3498	0
NLPET	BEAPP	96.3901	0.00908833
PLDGA	BEAPP	1240.47	0.00123372
PLSWI	BEAPP	1203.23	0.167919
PLROT	BEAPP	1329.69	0.189998
PLMIE	BEAPP	1312.34	0.201017
PLSTA	BEAPP	1153.53	0.228365
PLSCZ	BEAPP	772.478	0.100239
PLWIS	BEAPP	1098.25	0
PTLAG	BEAPP	2738.19	0.27927
PTPRO	BEAPP	1561.69	0.116625
ROGAL	BEAPP	1879.1	0.213975
ROPAR	BEAPP	1949.49	0.32954
RUBRA	BEAPP	5954.06	0.397817
RUIRK	BEAPP	3712.9	0.596199
RUCHU	BEAPP	5152.79	0.31829
RUMED	BEAPP	4153.12	0.381833
RUSHE	BEAPP	3956.25	0.329903
RUSHE	BEAPP	3956.25	0.329903
RUOBR	BEAPP	4953.38	0.318852
RUTRO	BEAPP	4265.79	0.339235
RUYAS	BEAPP	2572.06	0.647435
RUYEN	BEAPP	5503.71	0.384571
RSDAN	BEAPP	1402.26	0.561037
RSGAR	BEAPP	1438.97	0.417525
RSPER	BEAPP	1394.32	0.584376
RSVLA	BEAPP	1664.62	0.59087
SKMLY	BEAPP	1129.85	0.138914
SKNIT	BEAPP	1052.04	0.59545
SKOKN	BEAPP	1321.86	0.386328
SKVAH	BEAPP	1040.29	0.132864
SKZIL	BEAPP	1072.95	0.154465
SIKRI	BEAPP	955.895	0.511448
CHGEN	BEAPP	553.098	0.263868
CHNEU	BEAPP	495.759	0.114208
CHANN	BEAPP	594	0.217539
GBAVO	BEAPP	432.76	0
UAKRE	BEAPP	1972.09	0.192404
UASOU	BEAPP	1670.28	0.405259
UAKAN	BEAPP	1943.02	0.188799
UABOL	BEAPP	1672.2	0.285179
UABOR	BEAPP	1848.2	0.216366
UADNI	BEAPP	1910.91	0.201711
UADAN	BEAPP	1936.9	0.323669
UAKOL	BEAPP	2201.76	0.225822
UAMOL	BEAPP	2330.02	0.325362
UASUL	BEAPP	2051.37	0.186958
UAZHO	BEAPP	1669.43	0.268086
GBIVE	BEAPP	321.459	0.0541923
GBTRE	BEAPP	417.344	0.017302
GBLLA	BEAPP	517.899	0.0169609
EEPEI	BEAPP	1701.36	0.243479
EEPAR	BEAPP	1545.16	0.18429
EEKUD	BEAPP	1431.1	0.215023
EEKAR	BEAPP	1422.52	0.227663
EEUDR	BEAPP	1666.8	0.555209
EEVII	BEAPP	1670.72	0.438739
EENIG	BEAPP	1537.99	0.520455
EESAA	BEAPP	1666.55	0.234642
EELOO	BEAPP	1598.72	0.601301
EEHIN	BEAPP	1664.81	0.313159
EEKUU	BEAPP	1673.77	0.382354
FIKAS	BEAPP	1536.6	0.181769
LVISL	BEAPP	1589.42	0.250863
LVTOL	BEAPP	1574.92	0.473766
LVCHI	BEAPP	1579.13	0.496978
LVLIE	BEAPP	1595.93	0.514965
LTGIR	BEAPP	1526	0.411875
LTILG	BEAPP	1524.2	0.222819
LTLEI	BEAPP	1509.94	0.214155
LTPUR	BEAPP	1507.91	0.244637
SENED	BEAPP	1695.55	0.567464
SESTU	BEAPP	1708.25	0.407031
SESNO	BEAPP	1679.7	0.474044
SEABO	BEAPP	1746.12	0.316153
SEOST	BEAPP	1742.12	0.450464
SESTO	BEAPP	1737.34	0.531852
SELAN	BEAPP	1272.21	0.196402
SELOT	BEAPP	1279.7	0.22481
SESTH	BEAPP	1366.14	0.221777
SEFAL	BEAPP	1344.56	0.182158
SESOD	BEAPP	1335.16	0.18708
SEOPP	BEAPP	1230.57	0.244616
TRLAD	BEAPP	2693.12	0.324244
RUNEN	BEAPP	4286.93	0.366632
BEHAS	BEDEU	89.4945	0.0644023
BEHOE	BEDEU	116.217	0.0466968
BEMAA	BEDEU	143.554	0.0465695
BERON	BEDEU	30.8135	0.0542424
BEWAR	BEDEU	64.0938	0.0511022
BGBEL	BEDEU	1903.72	0.671485
BGDOS	BEDEU	1849.32	0.638698
BGIVA	BEDEU	1969.98	0.478502
BGTEL	BEDEU	1747.31	0.485705
BGTUU	BEDEU	1980.37	0.625479
BGTUG	BEDEU	1920.42	0.633793
BGTUP	BEDEU	1857.31	0.626032
CZDEC	BEDEU	731.666	0.131289
CZHUB	BEDEU	843.03	0.208558
CZYEV	BEDEU	782.922	0.202288
CZLUD	BEDEU	1010.28	0.169057
CZOLE	BEDEU	1037.57	0.24655
CZBOL	BEDEU	688.14	0.210331
CZHOS	BEDEU	835.508	0.166963
CZKAM	BEDEU	686.546	0.202551
CZKLI	BEDEU	719.301	0.182129
CZKYJ	BEDEU	971.099	0.306078
CZLIP	BEDEU	768.527	0.130425
CZLUZ	BEDEU	804.079	0.171499
CZMIL	BEDEU	712.646	0.201866
CZMOS	BEDEU	692.23	0.202395
CZJEZ	BEDEU	1021.22	0.212769
CZRIM	BEDEU	792.444	0.188357
CZRUD	BEDEU	982.115	0.503937
CZSLA	BEDEU	757.3	0.144508
CZVRC	BEDEU	813.251	0.141481
CZZEL	BEDEU	809.588	0.172768
CZZLU	BEDEU	662.311	0.210456
DKLYN	BEDEU	712.235	0.241997
EEPOH	BEDEU	1748.28	0.281713
ESZAM	BEDEU	876.732	0.314952
ESZAR	BEDEU	874.798	0.371618
ESMUG	BEDEU	934.737	0.14
FIKYM	BEDEU	1868.51	0.294086
FITUU	BEDEU	1706.11	0.26782
FIHAN	BEDEU	1585.54	0.211172
FIVAL	BEDEU	1752.46	0.581848
FIVES	BEDEU	1764.75	0.235256
FIVIN	BEDEU	2023.45	0.308717
FIVAS	BEDEU	2388.74	0.426987
FRDEC	BEDEU	433.908	0.0948056
FRDRU	BEDEU	458.657	0.12
FRGEN	BEDEU	528.119	0.236792
FRIRA	BEDEU	508.139	0.0650024
FRLOI	BEDEU	182.234	0.064397
FRMIG	BEDEU	308.651	0.0848232
FRSAI	BEDEU	715.324	0.0939645
FRSAO	BEDEU	552.83	0.123547
FIISO	BEDEU	2160.58	0.384422
EEMEE	BEDEU	1722.69	0.35473
FRMAR	BEDEU	219.25	0.0525045
GEBAZ	BEDEU	3238.81	0.55417
GEKRT	BEDEU	3277.5	0.530548
DEMUE	BEDEU	704.302	0.13772
DEODE	BEDEU	771.046	0.141544
DEKAR	BEDEU	545.096	0.420537
DESCL	BEDEU	545.119	0.276845
DESCR	BEDEU	521.169	0.141941
DEREE	BEDEU	210.537	0.0341221
HUBAT	BEDEU	1112.75	0.619266
HUBAK	BEDEU	1078.41	0.628408
HUEGE	BEDEU	1087.4	0.637413
HUREP	BEDEU	1012.99	0.618181
HUDUN	BEDEU	1184.61	0.380941
HUBIA	BEDEU	1146.77	0.649274
IEBAL	BEDEU	934.473	0.206361
IEBAN	BEDEU	821.996	0.355397
IELOU	BEDEU	970.058	0.426099
IEBRI	BEDEU	894.104	0.247697
IECON	BEDEU	964.427	0.38895
IECUL	BEDEU	956.744	0.391867
IEMAS	BEDEU	958.223	0.214228
FIKIV	BEDEU	2221.67	0.373356
LTJIE	BEDEU	1422.54	0.401332
MKCRN	BEDEU	1725.7	0.554074
MNULA	BEDEU	6841.65	0.338399
NLDEG	BEDEU	128.96	0.0202128
NLHON	BEDEU	129.047	0.0222563
NLPET	BEDEU	131.155	0.00488599
PLDGA	BEDEU	1265.41	0.0415881
PLSWI	BEDEU	1223.39	0.207546
PLROT	BEDEU	1348.04	0.221985
PLMIE	BEDEU	1330.98	0.238045
PLSTA	BEDEU	1177.9	0.262962
PLSCZ	BEDEU	798.244	0.137976
PLWIS	BEDEU	1124.23	0.0036374
PTLAG	BEDEU	2714.42	0.328202
PTPRO	BEDEU	1528.58	0.14671
ROGAL	BEDEU	1886.53	0.245539
ROPAR	BEDEU	1957.15	0.352765
RUBRA	BEDEU	5986.67	0.425556
RUIRK	BEDEU	3737.68	0.628283
RUCHU	BEDEU	5184.21	0.342231
RUMED	BEDEU	4181.54	0.418654
RUSHE	BEDEU	3987.48	0.373581
RUSHE	BEDEU	3987.48	0.373581
RUOBR	BEDEU	4984.55	0.349586
RUTRO	BEDEU	4297.63	0.371513
RUYAS	BEDEU	2586.55	0.675934
RUYEN	BEDEU	5535.02	0.416363
RSDAN	BEDEU	1401.9	0.592792
RSGAR	BEDEU	1437.4	0.454741
RSPER	BEDEU	1390.73	0.619863
RSVLA	BEDEU	1662.06	0.625722
SKMLY	BEDEU	1140.51	0.162579
SKNIT	BEDEU	1059.31	0.626662
SKOKN	BEDEU	1333	0.416864
SKVAH	BEDEU	1050.06	0.161471
SKZIL	BEDEU	1083.51	0.192154
SIKRI	BEDEU	950.103	0.545353
CHGEN	BEDEU	528.495	0.309424
CHNEU	BEDEU	472.98	0.172682
CHANN	BEDEU	566.643	0.297739
GBAVO	BEDEU	426.301	0.0498658
UAKRE	BEDEU	1988.79	0.225682
UASOU	BEDEU	1685.31	0.430019
UAKAN	BEDEU	1960.3	0.203644
UABOL	BEDEU	1691.62	0.330075
UABOR	BEDEU	1866.01	0.247567
UADNI	BEDEU	1928.09	0.231995
UADAN	BEDEU	1944.71	0.355274
UAKOL	BEDEU	2219.62	0.258835
UAMOL	BEDEU	2343.32	0.360627
UASUL	BEDEU	2069.89	0.231027
UAZHO	BEDEU	1688.85	0.300706
GBIVE	BEDEU	324.337	0.119439
GBTRE	BEDEU	425.215	0.0768366
GBLLA	BEDEU	514.465	0.084258
EEPEI	BEDEU	1732.1	0.281677
EEPAR	BEDEU	1576.17	0.22948
EEKUD	BEDEU	1462.85	0.254932
EEKAR	BEDEU	1454.15	0.256183
EEUDR	BEDEU	1698.39	0.586562
EEVII	BEDEU	1702.46	0.46611
EENIG	BEDEU	1568.55	0.551919
EESAA	BEDEU	1697.25	0.265606
EELOO	BEDEU	1630.17	0.63731
EEHIN	BEDEU	1694.29	0.33217
EEKUU	BEDEU	1703.71	0.414617
FIKAS	BEDEU	1569.93	0.22104
LVISL	BEDEU	1617.83	0.28071
LVTOL	BEDEU	1602.97	0.502443
LVCHI	BEDEU	1607.1	0.517895
LVLIE	BEDEU	1624.18	0.539552
LTGIR	BEDEU	1552.28	0.440109
LTILG	BEDEU	1550.54	0.255278
LTLEI	BEDEU	1535.96	0.246254
LTPUR	BEDEU	1533.91	0.26114
SENED	BEDEU	1730.64	0.606046
SESTU	BEDEU	1743.29	0.425731
SESNO	BEDEU	1714.76	0.515553
SEABO	BEDEU	1781.21	0.347942
SEOST	BEDEU	1777.21	0.482156
SESTO	BEDEU	1772.39	0.564235
SELAN	BEDEU	1305.9	0.23392
SELOT	BEDEU	1313.46	0.269284
SESTH	BEDEU	1400.49	0.26128
SEFAL	BEDEU	1378.88	0.238717
SESOD	BEDEU	1369.19	0.231969
SEOPP	BEDEU	1265.26	0.272587
TRLAD	BEDEU	2699.17	0.362898
RUNEN	BEDEU	4319.77	0.398661
BEHOE	BEHAS	85.6047	0.086711
BEMAA	BEHAS	121.299	0.0739538
BERON	BEHAS	59.676	0.0698157
BEWAR	BEHAS	145.82	0.0616744
BGBEL	BEHAS	1821.86	0.718573
BGDOS	BEHAS	1762.87	0.687592
BGIVA	BEHAS	1884.82	0.53983
BGTEL	BEHAS	1663.23	0.536778
BGTUU	BEHAS	1896.13	0.676557
BGTUG	BEHAS	1836.81	0.683729
BGTUP	BEHAS	1772.9	0.675765
CZDEC	BEHAS	670.654	0.197962
CZHUB	BEHAS	770.576	0.251071
CZYEV	BEHAS	714.298	0.259776
CZLUD	BEHAS	938.317	0.233091
CZOLE	BEHAS	969.425	0.306255
CZBOL	BEHAS	616.535	0.275575
CZHOS	BEHAS	766.38	0.210147
CZKAM	BEHAS	615.066	0.261148
CZKLI	BEHAS	650.903	0.232988
CZKYJ	BEHAS	897.005	0.361465
CZLIP	BEHAS	689.991	0.181479
CZLUZ	BEHAS	728.509	0.213343
CZMIL	BEHAS	650.054	0.244177
CZMOS	BEHAS	628.333	0.252904
CZJEZ	BEHAS	953.274	0.272556
CZRIM	BEHAS	715.003	0.235969
CZRUD	BEHAS	905.935	0.556375
CZSLA	BEHAS	686.41	0.204085
CZVRC	BEHAS	744.606	0.220535
CZZEL	BEHAS	739.163	0.201163
CZZLU	BEHAS	593.468	0.272002
DKLYN	BEHAS	733.051	0.333089
EEPOH	BEHAS	1735.65	0.331906
ESZAM	BEHAS	832.022	0.346872
ESZAR	BEHAS	830.274	0.397953
ESMUG	BEHAS	887.07	0.165112
FIKYM	BEHAS	1865.68	0.351153
FITUU	BEHAS	1704	0.313704
FIHAN	BEHAS	1583.25	0.276797
FIVAL	BEHAS	1754.26	0.63423
FIVES	BEHAS	1764.8	0.289182
FIVIN	BEHAS	2026.13	0.359071
FIVAS	BEHAS	2416.35	0.471479
FRDEC	BEHAS	388.239	0.103696
FRDRU	BEHAS	380.147	0.121244
FRGEN	BEHAS	453.303	0.250034
FRIRA	BEHAS	442.911	0.0655213
FRLOI	BEHAS	188.97	0.0772314
FRMIG	BEHAS	268.089	0.0623922
FRSAI	BEHAS	692.323	0.113185
FRSAO	BEHAS	490.382	0.128224
FIISO	BEHAS	2168.8	0.432765
EEMEE	BEHAS	1705.38	0.407326
FRMAR	BEHAS	157.88	0.0602201
GEBAZ	BEHAS	3169.2	0.610703
GEKRT	BEHAS	3207.24	0.585659
DEMUE	BEHAS	663.072	0.203744
DEODE	BEHAS	728.599	0.218369
DEKAR	BEHAS	455.947	0.465306
DESCL	BEHAS	455.728	0.328603
DESCR	BEHAS	432.035	0.211234
DEREE	BEHAS	204.219	0.084509
HUBAT	BEHAS	1030.8	0.666415
HUBAK	BEHAS	995.24	0.674192
HUEGE	BEHAS	1005.04	0.686421
HUREP	BEHAS	932.751	0.666828
HUDUN	BEHAS	1103.53	0.433472
HUBIA	BEHAS	1067.9	0.693977
IEBAL	BEHAS	1020.57	0.231952
IEBAN	BEHAS	909.769	0.381133
IELOU	BEHAS	1057.42	0.459837
IEBRI	BEHAS	978.932	0.284746
IECON	BEHAS	1052.06	0.415264
IECUL	BEHAS	1044.28	0.419437
IEMAS	BEHAS	1044.9	0.22316
FIKIV	BEHAS	2255.58	0.419224
LTJIE	BEHAS	1389.26	0.460097
MKCRN	BEHAS	1637.75	0.603126
MNULA	BEHAS	6828.89	0.38573
NLDEG	BEHAS	168.631	0.0719603
NLHON	BEHAS	169.721	0.066269
NLPET	BEHAS	172.224	0.0718797
PLDGA	BEHAS	1228.7	0
PLSWI	BEHAS	1172.82	0.274626
PLROT	BEHAS	1292.67	0.284801
PLMIE	BEHAS	1276.34	0.289586
PLSTA	BEHAS	1139.59	0.325282
PLSCZ	BEHAS	766.488	0.202179
PLWIS	BEHAS	1091.55	0.0587163
PTLAG	BEHAS	2759.53	0.358683
PTPRO	BEHAS	1533.7	0.162791
ROGAL	BEHAS	1810.31	0.305443
ROPAR	BEHAS	1881.21	0.416689
RUBRA	BEHAS	5981.39	0.468062
RUIRK	BEHAS	3698.08	0.669364
RUCHU	BEHAS	5171.73	0.394939
RUMED	BEHAS	4155.02	0.466814
RUSHE	BEHAS	3974.35	0.413848
RUSHE	BEHAS	3974.35	0.413848
RUOBR	BEHAS	4970.81	0.406178
RUTRO	BEHAS	4287.85	0.419167
RUYAS	BEHAS	2521.68	0.717768
RUYEN	BEHAS	5521.89	0.458927
RSDAN	BEHAS	1317.24	0.642229
RSGAR	BEHAS	1351.73	0.507291
RSPER	BEHAS	1303.7	0.667844
RSVLA	BEHAS	1575.61	0.673519
SKMLY	BEHAS	1070.08	0.22257
SKNIT	BEHAS	983.711	0.674178
SKOKN	BEHAS	1263.04	0.470002
SKVAH	BEHAS	978.318	0.211317
SKZIL	BEHAS	1013.01	0.242399
SIKRI	BEHAS	862.033	0.591667
CHGEN	BEHAS	448.889	0.319928
CHNEU	BEHAS	390.477	0.210881
CHANN	BEHAS	492.847	0.313999
GBAVO	BEHAS	507.977	0.0528065
UAKRE	BEHAS	1928.82	0.278151
UASOU	BEHAS	1622.14	0.480477
UAKAN	BEHAS	1901.62	0.250829
UABOL	BEHAS	1638.3	0.368476
UABOR	BEHAS	1808.63	0.299974
UADNI	BEHAS	1869.25	0.287205
UADAN	BEHAS	1868.99	0.41309
UAKOL	BEHAS	2162.06	0.311012
UAMOL	BEHAS	2276.31	0.418816
UASUL	BEHAS	2013.98	0.275193
UAZHO	BEHAS	1635.52	0.353298
GBIVE	BEHAS	412.678	0.127899
GBTRE	BEHAS	514.612	0.0977848
GBLLA	BEHAS	598.45	0.106719
EEPEI	BEHAS	1717.9	0.334962
EEPAR	BEHAS	1563.7	0.29617
EEKUD	BEHAS	1454.72	0.320275
EEKAR	BEHAS	1445.4	0.32312
EEUDR	BEHAS	1688.87	0.621167
EEVII	BEHAS	1693.81	0.518958
EENIG	BEHAS	1553.74	0.597411
EESAA	BEHAS	1682.92	0.333197
EELOO	BEHAS	1620.04	0.67862
EEHIN	BEHAS	1674.07	0.397611
EEKUU	BEHAS	1685.62	0.455444
FIKAS	BEHAS	1572.19	0.277209
LVISL	BEHAS	1593.16	0.34242
LVTOL	BEHAS	1576.84	0.549153
LVCHI	BEHAS	1580.65	0.575249
LVLIE	BEHAS	1598.79	0.594641
LTGIR	BEHAS	1519.52	0.498013
LTILG	BEHAS	1517.96	0.324932
LTLEI	BEHAS	1502.3	0.307012
LTPUR	BEHAS	1500.18	0.328391
SENED	BEHAS	1755.7	0.647742
SESTU	BEHAS	1766.64	0.469918
SESNO	BEHAS	1738.98	0.566854
SEABO	BEHAS	1806.19	0.404607
SEOST	BEHAS	1801.98	0.540994
SESTO	BEHAS	1796.04	0.602511
SELAN	BEHAS	1311.82	0.301353
SELOT	BEHAS	1319.95	0.334552
SESTH	BEHAS	1412.67	0.316659
SEFAL	BEHAS	1390.95	0.287369
SESOD	BEHAS	1378.08	0.302741
SEOPP	BEHAS	1282.25	0.332124
TRLAD	BEHAS	2620.81	0.411083
RUNEN	BEHAS	4316.47	0.442474
BEMAA	BEHOE	35.766	0.0379268
BERON	BEHOE	92.7298	0.0460619
BEWAR	BEHOE	179.698	0.0496144
BGBEL	BEHOE	1797.9	0.610847
BGDOS	BEHOE	1752.23	0.579479
BGIVA	BEHOE	1869.66	0.429828
BGTEL	BEHOE	1645.04	0.428199
BGTUU	BEHOE	1878.23	0.567493
BGTUG	BEHOE	1817.21	0.575674
BGTUP	BEHOE	1755.57	0.570586
CZDEC	BEHOE	615.59	0.104422
CZHUB	BEHOE	730.189	0.14977
CZYEV	BEHOE	668.459	0.167973
CZLUD	BEHOE	896.947	0.127193
CZOLE	BEHOE	922.691	0.18754
CZBOL	BEHOE	575.188	0.183229
CZHOS	BEHOE	721.158	0.118496
CZKAM	BEHOE	573.533	0.168506
CZKLI	BEHOE	604.858	0.184408
CZKYJ	BEHOE	859.006	0.240434
CZLIP	BEHOE	660.495	0.0964305
CZLUZ	BEHOE	693.329	0.153522
CZMIL	BEHOE	596.766	0.176655
CZMOS	BEHOE	576.588	0.1794
CZJEZ	BEHOE	906.287	0.152546
CZRIM	BEHOE	683.277	0.15553
CZRUD	BEHOE	871.455	0.444272
CZSLA	BEHOE	643.826	0.123363
CZVRC	BEHOE	698.754	0.130979
CZZEL	BEHOE	695.807	0.13371
CZZLU	BEHOE	548.154	0.202971
DKLYN	BEHOE	648.917	0.187214
EEPOH	BEHOE	1652.55	0.216496
ESZAM	BEHOE	912.699	0.252793
ESZAR	BEHOE	911.022	0.319555
ESMUG	BEHOE	966.485	0.140314
FIKYM	BEHOE	1780.81	0.225123
FITUU	BEHOE	1619.02	0.227266
FIHAN	BEHOE	1498.27	0.158602
FIVAL	BEHOE	1668.91	0.531114
FIVES	BEHOE	1679.6	0.199634
FIVIN	BEHOE	1940.74	0.254044
FIVAS	BEHOE	2332.7	0.360071
FRDEC	BEHOE	470.282	0.100654
FRDRU	BEHOE	438.71	0.103026
FRGEN	BEHOE	515.614	0.196968
FRIRA	BEHOE	514.549	0.0367992
FRLOI	BEHOE	269.015	0.0632313
FRMIG	BEHOE	352.309	0.0618416
FRSAI	BEHOE	777.693	0.0585841
FRSAO	BEHOE	563.558	0.106324
FIISO	BEHOE	2083.2	0.330855
EEMEE	BEHOE	1623.51	0.301954
FRMAR	BEHOE	238.005	0.0728526
GEBAZ	BEHOE	3123.92	0.498549
GEKRT	BEHOE	3162.82	0.474587
DEMUE	BEHOE	591.269	0.0922258
DEODE	BEHOE	657.679	0.0835901
DEKAR	BEHOE	465.881	0.372136
DESCL	BEHOE	469.305	0.242446
DESCR	BEHOE	442.194	0.0706045
DEREE	BEHOE	118.673	0.0412059
HUBAT	BEHOE	1007.89	0.552543
HUBAK	BEHOE	975.5	0.568676
HUEGE	BEHOE	983.189	0.575738
HUREP	BEHOE	906.153	0.559901
HUDUN	BEHOE	1078.47	0.320774
HUBIA	BEHOE	1038.2	0.587606
IEBAL	BEHOE	1036.33	0.163536
IEBAN	BEHOE	919.444	0.298696
IELOU	BEHOE	1068.45	0.366234
IEBRI	BEHOE	998.6	0.199441
IECON	BEHOE	1061.96	0.342209
IECUL	BEHOE	1054.61	0.346233
IEMAS	BEHOE	1058.62	0.180723
FIKIV	BEHOE	2173.6	0.324903
LTJIE	BEHOE	1313.56	0.330477
MKCRN	BEHOE	1633.82	0.494773
MNULA	BEHOE	6746.16	0.273378
NLDEG	BEHOE	108.98	0.0242543
NLHON	BEHOE	110.671	0.057834
NLPET	BEHOE	112.956	0.0635198
PLDGA	BEHOE	1154.73	0.0599093
PLSWI	BEHOE	1108.09	0.139109
PLROT	BEHOE	1232.03	0.142683
PLMIE	BEHOE	1215.05	0.175037
PLSTA	BEHOE	1066.47	0.180542
PLSCZ	BEHOE	689.545	0.0816662
PLWIS	BEHOE	1015.39	0
PTLAG	BEHOE	2827.55	0.270792
PTPRO	BEHOE	1617.6	0.155963
ROGAL	BEHOE	1775.15	0.186762
ROPAR	BEHOE	1845.54	0.29101
RUBRA	BEHOE	5897.09	0.364968
RUIRK	BEHOE	3626.2	0.565361
RUCHU	BEHOE	5088.88	0.296441
RUMED	BEHOE	4076.7	0.356714
RUSHE	BEHOE	3891.62	0.310278
RUSHE	BEHOE	3891.62	0.310278
RUOBR	BEHOE	4888.28	0.294895
RUTRO	BEHOE	4204.36	0.320242
RUYAS	BEHOE	2470.65	0.618538
RUYEN	BEHOE	5439.22	0.357672
RSDAN	BEHOE	1301.11	0.536914
RSGAR	BEHOE	1338.74	0.388491
RSPER	BEHOE	1295.94	0.559919
RSVLA	BEHOE	1565.14	0.563851
SKMLY	BEHOE	1026.38	0.114447
SKNIT	BEHOE	948.094	0.568592
SKOKN	BEHOE	1218.57	0.357452
SKVAH	BEHOE	936.572	0.102217
SKZIL	BEHOE	969.443	0.128734
SIKRI	BEHOE	860.453	0.483199
CHGEN	BEHOE	504.568	0.300139
CHNEU	BEHOE	441.925	0.112188
CHANN	BEHOE	555.872	0.240796
GBAVO	BEHOE	536.687	0.0495511
UAKRE	BEHOE	1872.57	0.16156
UASOU	BEHOE	1569.26	0.362998
UAKAN	BEHOE	1844.1	0.166923
UABOL	BEHOE	1575.92	0.259339
UABOR	BEHOE	1749.87	0.186472
UADNI	BEHOE	1811.89	0.171649
UADAN	BEHOE	1832.96	0.302299
UAKOL	BEHOE	2103.49	0.197939
UAMOL	BEHOE	2227.81	0.290172
UASUL	BEHOE	1953.89	0.162369
UAZHO	BEHOE	1573.15	0.248958
GBIVE	BEHOE	423.344	0.105392
GBTRE	BEHOE	515.101	0.0657979
GBLLA	BEHOE	621.635	0.0588517
EEPEI	BEHOE	1635.18	0.223515
EEPAR	BEHOE	1480.51	0.168133
EEKUD	BEHOE	1370.59	0.20057
EEKAR	BEHOE	1361.39	0.206788
EEUDR	BEHOE	1605.07	0.531957
EEVII	BEHOE	1609.84	0.418166
EENIG	BEHOE	1471.14	0.483536
EESAA	BEHOE	1600.22	0.205122
EELOO	BEHOE	1536.35	0.577023
EEHIN	BEHOE	1593.1	0.283851
EEKUU	BEHOE	1603.98	0.366532
FIKAS	BEHOE	1486.79	0.164075
LVISL	BEHOE	1513.75	0.216238
LVTOL	BEHOE	1498	0.445617
LVCHI	BEHOE	1501.93	0.463621
LVLIE	BEHOE	1519.66	0.483717
LTGIR	BEHOE	1443.62	0.374415
LTILG	BEHOE	1441.97	0.189912
LTLEI	BEHOE	1426.84	0.18269
LTPUR	BEHOE	1424.75	0.210535
SENED	BEHOE	1671.67	0.538527
SESTU	BEHOE	1682.3	0.363059
SESNO	BEHOE	1654.81	0.431129
SEABO	BEHOE	1722.14	0.291076
SEOST	BEHOE	1717.89	0.422369
SESTO	BEHOE	1711.74	0.501288
SELAN	BEHOE	1226.24	0.1508
SELOT	BEHOE	1234.36	0.191065
SESTH	BEHOE	1327.17	0.188503
SEFAL	BEHOE	1305.44	0.160525
SESOD	BEHOE	1292.48	0.155849
SEOPP	BEHOE	1197.15	0.206616
TRLAD	BEHOE	2589.24	0.299857
RUNEN	BEHOE	4231.82	0.331178
BERON	BEMAA	123.868	0.0630291
BEWAR	BEMAA	204.927	0.0237489
BGBEL	BEMAA	1786.38	0.645201
BGDOS	BEMAA	1746.29	0.615913
BGIVA	BEMAA	1861.76	0.462554
BGTEL	BEMAA	1636.04	0.470778
BGTUU	BEMAA	1869.18	0.602616
BGTUG	BEMAA	1807.5	0.61312
BGTUP	BEMAA	1746.84	0.604857
CZDEC	BEMAA	592.553	0.123513
CZHUB	BEMAA	713.217	0.194617
CZYEV	BEMAA	649.313	0.2024
CZLUD	BEMAA	879.128	0.178695
CZOLE	BEMAA	902.53	0.243008
CZBOL	BEMAA	558.416	0.218136
CZHOS	BEMAA	702.113	0.146744
CZKAM	BEMAA	556.687	0.209657
CZKLI	BEMAA	585.866	0.194562
CZKYJ	BEMAA	842.713	0.287962
CZLIP	BEMAA	648.51	0.117048
CZLUZ	BEMAA	678.744	0.186614
CZMIL	BEMAA	574.586	0.201308
CZMOS	BEMAA	555.177	0.22085
CZJEZ	BEMAA	886.048	0.217043
CZRIM	BEMAA	670.23	0.202247
CZRUD	BEMAA	856.638	0.489828
CZSLA	BEMAA	626.201	0.163787
CZVRC	BEMAA	679.502	0.166712
CZZEL	BEMAA	677.655	0.161666
CZZLU	BEMAA	529.755	0.218492
DKLYN	BEMAA	614.55	0.246341
EEPOH	BEMAA	1617.33	0.265603
ESZAM	BEMAA	945.737	0.267985
ESZAR	BEMAA	944.093	0.320127
ESMUG	BEMAA	998.941	0.127449
FIKYM	BEMAA	1745.1	0.290158
FITUU	BEMAA	1583.3	0.265699
FIHAN	BEMAA	1462.54	0.218419
FIVAL	BEMAA	1633.14	0.56743
FIVES	BEMAA	1643.84	0.241789
FIVIN	BEMAA	1904.97	0.293323
FIVAS	BEMAA	2298.48	0.405777
FRDEC	BEMAA	504.167	0.0760343
FRDRU	BEMAA	463.866	0.0779327
FRGEN	BEMAA	541.805	0.20496
FRIRA	BEMAA	544.296	0.0511838
FRLOI	BEMAA	303.981	0.0499931
FRMIG	BEMAA	387.202	0.0529721
FRSAI	BEMAA	813.099	0.0734972
FRSAO	BEMAA	593.791	0.0867084
FIISO	BEMAA	2047.52	0.366015
EEMEE	BEMAA	1588.7	0.329698
FRMAR	BEMAA	271.711	0.049896
GEBAZ	BEMAA	3103.2	0.547787
GEKRT	BEMAA	3142.44	0.520752
DEMUE	BEMAA	560.864	0.147387
DEODE	BEMAA	627.551	0.144679
DEKAR	BEMAA	471.94	0.417018
DESCL	BEMAA	476.814	0.273038
DESCR	BEMAA	448.588	0.15556
DEREE	BEMAA	83.298	0.0388526
HUBAT	BEMAA	997.69	0.599134
HUBAK	BEMAA	966.709	0.610397
HUEGE	BEMAA	973.49	0.621949
HUREP	BEMAA	894.613	0.604838
HUDUN	BEMAA	1067.23	0.362967
HUBIA	BEMAA	1025.07	0.631362
IEBAL	BEMAA	1047.49	0.199572
IEBAN	BEMAA	928.412	0.329718
IELOU	BEMAA	1077.65	0.407069
IEBRI	BEMAA	1011.38	0.234809
IECON	BEMAA	1070.71	0.377059
IECUL	BEMAA	1063.55	0.383069
IEMAS	BEMAA	1068.91	0.191602
FIKIV	BEMAA	2140.33	0.371179
LTJIE	BEMAA	1281.06	0.381153
MKCRN	BEMAA	1630.78	0.534541
MNULA	BEMAA	6711.01	0.3083
NLDEG	BEMAA	99.0967	0.0233037
NLHON	BEMAA	101.011	0.0398721
NLPET	BEMAA	102.852	0.0373832
PLDGA	BEMAA	1122.96	0.0585891
PLSWI	BEMAA	1080.12	0.205861
PLROT	BEMAA	1205.66	0.205836
PLMIE	BEMAA	1188.42	0.226724
PLSTA	BEMAA	1035.08	0.246258
PLSCZ	BEMAA	656.817	0.146852
PLWIS	BEMAA	982.802	0.00953579
PTLAG	BEMAA	2857.76	0.299798
PTPRO	BEMAA	1653.11	0.151081
ROGAL	BEMAA	1758.99	0.242913
ROPAR	BEMAA	1829.14	0.339798
RUBRA	BEMAA	5861.5	0.397142
RUIRK	BEMAA	3594.92	0.608168
RUCHU	BEMAA	5053.71	0.325097
RUMED	BEMAA	4043.04	0.39607
RUSHE	BEMAA	3856.48	0.34938
RUSHE	BEMAA	3856.48	0.34938
RUOBR	BEMAA	4853.19	0.333762
RUTRO	BEMAA	4168.99	0.352418
RUYAS	BEMAA	2447.73	0.658117
RUYEN	BEMAA	5404.09	0.392617
RSDAN	BEMAA	1293.31	0.581491
RSGAR	BEMAA	1332.2	0.432659
RSPER	BEMAA	1291.64	0.604341
RSVLA	BEMAA	1559.42	0.6083
SKMLY	BEMAA	1007.34	0.16911
SKNIT	BEMAA	932.626	0.612081
SKOKN	BEMAA	1198.96	0.399535
SKVAH	BEMAA	918.515	0.168389
SKZIL	BEMAA	950.549	0.190121
SIKRI	BEMAA	859.6	0.533804
CHGEN	BEMAA	528.288	0.299114
CHNEU	BEMAA	464.417	0.147276
CHANN	BEMAA	582.194	0.255885
GBAVO	BEMAA	554.525	0.053248
UAKRE	BEMAA	1847.7	0.221526
UASOU	BEMAA	1545.89	0.421319
UAKAN	BEMAA	1818.72	0.206149
UABOL	BEMAA	1548.67	0.316926
UABOR	BEMAA	1724.02	0.236918
UADNI	BEMAA	1786.59	0.220529
UADAN	BEMAA	1816.41	0.348158
UAKOL	BEMAA	2077.6	0.248751
UAMOL	BEMAA	2205.98	0.355368
UASUL	BEMAA	1927.43	0.222574
UAZHO	BEMAA	1545.9	0.282999
GBIVE	BEMAA	435.3	0.102458
GBTRE	BEMAA	522.139	0.0631782
GBLLA	BEMAA	636.942	0.0777726
EEPEI	BEMAA	1600.08	0.27368
EEPAR	BEMAA	1445.27	0.217518
EEKUD	BEMAA	1335.07	0.236371
EEKAR	BEMAA	1325.9	0.258458
EEUDR	BEMAA	1569.64	0.567703
EEVII	BEMAA	1574.36	0.453271
EENIG	BEMAA	1436.08	0.529678
EESAA	BEMAA	1565.13	0.25147
EELOO	BEMAA	1500.95	0.609384
EEHIN	BEMAA	1558.59	0.326759
EEKUU	BEMAA	1569.24	0.396373
FIKAS	BEMAA	1451.02	0.20908
LVISL	BEMAA	1479.81	0.264895
LVTOL	BEMAA	1464.27	0.483137
LVCHI	BEMAA	1468.26	0.50194
LVLIE	BEMAA	1485.82	0.518644
LTGIR	BEMAA	1411.01	0.428364
LTILG	BEMAA	1409.33	0.247782
LTLEI	BEMAA	1394.41	0.237773
LTPUR	BEMAA	1392.34	0.254479
SENED	BEMAA	1637.26	0.58531
SESTU	BEMAA	1647.69	0.410569
SESNO	BEMAA	1620.3	0.500153
SEABO	BEMAA	1687.7	0.33912
SEOST	BEMAA	1683.43	0.477756
SESTO	BEMAA	1677.16	0.540718
SELAN	BEMAA	1190.53	0.219832
SELOT	BEMAA	1198.66	0.245446
SESTH	BEMAA	1291.69	0.245155
SEFAL	BEMAA	1269.96	0.211507
SESOD	BEMAA	1256.85	0.225194
SEOPP	BEMAA	1162.03	0.2608
TRLAD	BEMAA	2574.24	0.343861
RUNEN	BEMAA	4196.15	0.357078
BEWAR	BERON	92.895	0.0320553
BGBEL	BERON	1873.53	0.679298
BGDOS	BERON	1818.54	0.645915
BGIVA	BERON	1939.32	0.493098
BGTEL	BERON	1716.78	0.490906
BGTUU	BERON	1949.82	0.632055
BGTUG	BERON	1889.96	0.641825
BGTUP	BERON	1826.74	0.634795
CZDEC	BERON	705.886	0.127564
CZHUB	BERON	814.597	0.20703
CZYEV	BERON	755.33	0.221424
CZLUD	BERON	982.008	0.182697
CZOLE	BERON	1010.19	0.255665
CZBOL	BERON	659.822	0.220514
CZHOS	BERON	807.825	0.156198
CZKAM	BERON	658.254	0.212787
CZKLI	BERON	691.725	0.200164
CZKYJ	BERON	942.348	0.323105
CZLIP	BERON	738.828	0.147444
CZLUZ	BERON	774.97	0.177494
CZMIL	BERON	686.456	0.192213
CZMOS	BERON	665.703	0.205262
CZJEZ	BERON	993.884	0.229492
CZRIM	BERON	762.959	0.197319
CZRUD	BERON	952.927	0.517353
CZSLA	BERON	729.178	0.15819
CZVRC	BERON	785.67	0.1765
CZZEL	BERON	781.596	0.160225
CZZLU	BERON	634.594	0.250272
DKLYN	BERON	711.89	0.269138
EEPOH	BERON	1737.27	0.298224
ESZAM	BERON	866.336	0.30746
ESZAR	BERON	864.468	0.358597
ESMUG	BERON	923.302	0.143707
FIKYM	BERON	1860.76	0.309187
FITUU	BERON	1698.56	0.281483
FIHAN	BERON	1577.88	0.243166
FIVAL	BERON	1746.23	0.590962
FIVES	BERON	1757.94	0.254291
FIVIN	BERON	2017.6	0.321142
FIVAS	BERON	2391.69	0.435313
FRDEC	BERON	422.29	0.117059
FRDRU	BERON	434.699	0.112101
FRGEN	BERON	505.784	0.213884
FRIRA	BERON	489.552	0.0428934
FRLOI	BERON	185.952	0.063429
FRMIG	BERON	298.08	0.0583837
FRSAI	BERON	712.485	0.0794667
FRSAO	BERON	535.386	0.119404
FIISO	BERON	2156.64	0.399194
EEMEE	BERON	1710.17	0.366371
FRMAR	BERON	200.529	0.0650022
GEBAZ	BERON	3211.29	0.576819
GEKRT	BERON	3249.82	0.554603
DEMUE	BERON	683.835	0.150938
DEODE	BERON	750.315	0.17059
DEKAR	BERON	514.544	0.427665
DESCL	BERON	514.739	0.281053
DESCR	BERON	490.612	0.162548
DEREE	BERON	197.827	0.0609278
HUBAT	BERON	1082.5	0.626332
HUBAK	BERON	1047.98	0.639831
HUEGE	BERON	1057.09	0.648191
HUREP	BERON	983.031	0.630755
HUDUN	BERON	1154.52	0.388506
HUBIA	BERON	1117.07	0.656563
IEBAL	BERON	965.187	0.192028
IEBAN	BERON	852.81	0.334119
IELOU	BERON	1000.86	0.408624
IEBRI	BERON	924.655	0.231044
IECON	BERON	995.24	0.37406
IECUL	BERON	987.556	0.375794
IEMAS	BERON	988.99	0.187699
FIKIV	BERON	2226.89	0.380594
LTJIE	BERON	1404.93	0.422866
MKCRN	BERON	1694.89	0.562915
MNULA	BERON	6831.01	0.349746
NLDEG	BERON	131.333	0.0288685
NLHON	BERON	131.873	0.0350747
NLPET	BERON	134.237	0.0490221
PLDGA	BERON	1246.71	0.0457738
PLSWI	BERON	1200.67	0.217316
PLROT	BERON	1324.04	0.229174
PLMIE	BERON	1307.17	0.253475
PLSTA	BERON	1158.68	0.282992
PLSCZ	BERON	780.678	0.157011
PLWIS	BERON	1106.67	0.0352486
PTLAG	BERON	2734.88	0.327415
PTPRO	BERON	1536.06	0.170205
ROGAL	BERON	1857.43	0.252092
ROPAR	BERON	1928.11	0.378245
RUBRA	BERON	5978.47	0.449342
RUIRK	BERON	3718.49	0.645572
RUCHU	BERON	5173.6	0.372972
RUMED	BERON	4166.39	0.42657
RUSHE	BERON	3976.61	0.386085
RUSHE	BERON	3976.61	0.386085
RUOBR	BERON	4973.53	0.370347
RUTRO	BERON	4287.87	0.386921
RUYAS	BERON	2560.2	0.691356
RUYEN	BERON	5524.21	0.436503
RSDAN	BERON	1371.29	0.604995
RSGAR	BERON	1406.68	0.465815
RSPER	BERON	1359.93	0.630369
RSVLA	BERON	1631.28	0.635597
SKMLY	BERON	1112.62	0.16926
SKNIT	BERON	1030.25	0.638107
SKOKN	BERON	1305.26	0.429234
SKVAH	BERON	1021.85	0.16841
SKZIL	BERON	1055.59	0.200622
SIKRI	BERON	919.311	0.555111
CHGEN	BERON	504.141	0.292446
CHNEU	BERON	447.286	0.155468
CHANN	BERON	544.77	0.266722
GBAVO	BERON	456.184	0.0431132
UAKRE	BERON	1963.67	0.235723
UASOU	BERON	1659.31	0.444488
UAKAN	BERON	1935.52	0.220488
UABOL	BERON	1668.26	0.33653
UABOR	BERON	1841.57	0.252793
UADNI	BERON	1903.26	0.242324
UADAN	BERON	1915.72	0.369369
UAKOL	BERON	2195.17	0.272757
UAMOL	BERON	2316.4	0.375807
UASUL	BERON	2045.88	0.235705
UAZHO	BERON	1665.49	0.314332
GBIVE	BERON	355.142	0.0997313
GBTRE	BERON	455.681	0.0668908
GBLLA	BERON	544.837	0.0664548
EEPEI	BERON	1720.58	0.295736
EEPAR	BERON	1565.16	0.247117
EEKUD	BERON	1453.21	0.28312
EEKAR	BERON	1444.31	0.274788
EEUDR	BERON	1688.38	0.592621
EEVII	BERON	1692.73	0.480582
EENIG	BERON	1556.78	0.558273
EESAA	BERON	1685.67	0.285134
EELOO	BERON	1619.94	0.640387
EEHIN	BERON	1680.83	0.353492
EEKUU	BERON	1690.93	0.428615
FIKAS	BERON	1563.8	0.23825
LVISL	BERON	1602.95	0.291854
LVTOL	BERON	1587.62	0.518235
LVCHI	BERON	1591.65	0.533787
LVLIE	BERON	1609.07	0.549869
LTGIR	BERON	1534.87	0.456777
LTILG	BERON	1533.19	0.277597
LTLEI	BERON	1518.28	0.257935
LTPUR	BERON	1516.21	0.29241
SENED	BERON	1732.53	0.61263
SESTU	BERON	1744.57	0.43065
SESNO	BERON	1716.35	0.507061
SEABO	BERON	1783.08	0.356251
SEOST	BERON	1779.01	0.50592
SESTO	BERON	1773.78	0.576561
SELAN	BERON	1300.9	0.244348
SELOT	BERON	1308.66	0.279584
SESTH	BERON	1397.69	0.270617
SEFAL	BERON	1376.04	0.241825
SESOD	BERON	1365.24	0.251864
SEOPP	BERON	1264.08	0.281092
TRLAD	BERON	2669.65	0.370858
RUNEN	BERON	4312.16	0.411745
BGBEL	BEWAR	1966.01	0.691567
BGDOS	BEWAR	1908.69	0.659816
BGIVA	BEWAR	2030.46	0.509859
BGTEL	BEWAR	1808.5	0.508736
BGTUU	BEWAR	2041.48	0.648966
BGTUG	BEWAR	1981.89	0.655273
BGTUP	BEWAR	1918.31	0.649983
CZDEC	BEWAR	795.285	0.137773
CZHUB	BEWAR	907.042	0.202891
CZYEV	BEWAR	847.011	0.213051
CZLUD	BEWAR	1074.33	0.18579
CZOLE	BEWAR	1101.64	0.266728
CZBOL	BEWAR	752.175	0.225997
CZHOS	BEWAR	899.601	0.156887
CZKAM	BEWAR	750.587	0.210004
CZKLI	BEWAR	783.39	0.185009
CZKYJ	BEWAR	1035.01	0.320688
CZLIP	BEWAR	831.7	0.130334
CZLUZ	BEWAR	867.793	0.181767
CZMIL	BEWAR	776.431	0.209441
CZMOS	BEWAR	756.13	0.216156
CZJEZ	BEWAR	1085.28	0.229657
CZRIM	BEWAR	855.854	0.195652
CZRUD	BEWAR	1045.78	0.522283
CZSLA	BEWAR	821.37	0.142203
CZVRC	BEWAR	877.34	0.178244
CZZEL	BEWAR	873.673	0.15604
CZZLU	BEWAR	726.405	0.232322
DKLYN	BEWAR	743.655	0.276775
EEPOH	BEWAR	1795.42	0.287518
ESZAM	BEWAR	873.91	0.291935
ESZAR	BEWAR	871.837	0.342398
ESMUG	BEWAR	934.001	0.11927
FIKYM	BEWAR	1910.55	0.319617
FITUU	BEWAR	1747.94	0.287133
FIHAN	BEWAR	1627.61	0.244659
FIVAL	BEWAR	1792.09	0.596788
FIVES	BEWAR	1805.34	0.26061
FIVIN	BEWAR	2062.32	0.333208
FIVAS	BEWAR	2411.52	0.434009
FRDEC	BEWAR	437.254	0.0455908
FRDRU	BEWAR	491.072	0.0691935
FRGEN	BEWAR	555.656	0.201795
FRIRA	BEWAR	526.509	0.0228022
FRLOI	BEWAR	162.98	0.0346218
FRMIG	BEWAR	312.489	0.0343276
FRSAI	BEWAR	697.35	0.0784708
FRSAO	BEWAR	568.046	0.0649859
FIISO	BEWAR	2196.11	0.404942
EEMEE	BEWAR	1772.06	0.371098
FRMAR	BEWAR	244.229	0.0387551
GEBAZ	BEWAR	3302.89	0.583371
GEKRT	BEWAR	3341.59	0.558457
DEMUE	BEWAR	764.039	0.157087
DEODE	BEWAR	830.972	0.186368
DEKAR	BEWAR	600.127	0.439604
DESCL	BEWAR	598.973	0.28852
DESCR	BEWAR	576.282	0.163034
DEREE	BEWAR	264.822	0.0344859
HUBAT	BEWAR	1174.94	0.63343
HUBAK	BEWAR	1140.06	0.642886
HUEGE	BEWAR	1149.42	0.654914
HUREP	BEWAR	1075.77	0.636759
HUDUN	BEWAR	1247.14	0.392267
HUBIA	BEWAR	1209.94	0.661183
IEBAL	BEWAR	874.755	0.171034
IEBAN	BEWAR	764.529	0.317671
IELOU	BEWAR	911.9	0.388218
IEBRI	BEWAR	833.255	0.202468
IECON	BEWAR	906.685	0.364115
IECUL	BEWAR	898.853	0.361819
IEMAS	BEWAR	899.147	0.160499
FIKIV	BEWAR	2240.02	0.395015
LTJIE	BEWAR	1478.71	0.422261
MKCRN	BEWAR	1783.17	0.573563
MNULA	BEWAR	6887.49	0.354539
NLDEG	BEWAR	168.559	0.0205648
NLHON	BEWAR	167.981	0.0307723
NLPET	BEWAR	169.504	0.046293
PLDGA	BEWAR	1322.92	0.0569839
PLSWI	BEWAR	1284.9	0.228253
PLROT	BEWAR	1410.52	0.238926
PLMIE	BEWAR	1393.32	0.258618
PLSTA	BEWAR	1236.02	0.282981
PLSCZ	BEWAR	854.829	0.167592
PLWIS	BEWAR	1180.52	0.0181012
PTLAG	BEWAR	2655.7	0.29538
PTPRO	BEWAR	1489.27	0.117805
ROGAL	BEWAR	1950.26	0.280124
ROPAR	BEWAR	2020.91	0.374598
RUBRA	BEWAR	6028.68	0.442201
RUIRK	BEWAR	3795.35	0.648132
RUCHU	BEWAR	5230.09	0.370607
RUMED	BEWAR	4234.09	0.426369
RUSHE	BEWAR	4033.89	0.388822
RUSHE	BEWAR	4033.89	0.388822
RUOBR	BEWAR	5031.1	0.377964
RUTRO	BEWAR	4342.28	0.39206
RUYAS	BEWAR	2650.33	0.695924
RUYEN	BEWAR	5581.18	0.437941
RSDAN	BEWAR	1462.72	0.612352
RSGAR	BEWAR	1497.48	0.470857
RSPER	BEWAR	1449.48	0.637333
RSVLA	BEWAR	1721.43	0.643006
SKMLY	BEWAR	1204.61	0.193748
SKNIT	BEWAR	1123.06	0.644472
SKOKN	BEWAR	1397.09	0.433529
SKVAH	BEWAR	1114.12	0.18056
SKZIL	BEWAR	1147.6	0.20027
SIKRI	BEWAR	1007.44	0.56248
CHGEN	BEWAR	561.424	0.285163
CHNEU	BEWAR	510.084	0.143891
CHANN	BEWAR	592.693	0.249063
GBAVO	BEWAR	363.505	0.0360262
UAKRE	BEWAR	2051.96	0.244269
UASOU	BEWAR	1748.96	0.444998
UAKAN	BEWAR	2023.26	0.232817
UABOL	BEWAR	1753.58	0.343714
UABOR	BEWAR	1928.76	0.263
UADNI	BEWAR	1991.09	0.247511
UADAN	BEWAR	2008.5	0.378424
UAKOL	BEWAR	2282.36	0.289946
UAMOL	BEWAR	2407.28	0.382264
UASUL	BEWAR	2132.32	0.251636
UAZHO	BEWAR	1750.81	0.32411
GBIVE	BEWAR	268.643	0.0652543
GBTRE	BEWAR	373.934	0.0484696
GBLLA	BEWAR	452.947	0.074562
EEPEI	BEWAR	1780	0.299683
EEPAR	BEWAR	1623.41	0.25065
EEKUD	BEWAR	1508.11	0.278575
EEKAR	BEWAR	1499.74	0.286375
EEUDR	BEWAR	1744.06	0.601602
EEVII	BEWAR	1747.68	0.487892
EENIG	BEWAR	1616.91	0.57141
EESAA	BEWAR	1745.25	0.297025
EELOO	BEWAR	1676.22	0.641747
EEHIN	BEWAR	1744.98	0.357742
EEKUU	BEWAR	1753.45	0.429094
FIKAS	BEWAR	1609.54	0.245204
LVISL	BEWAR	1670.5	0.299341
LVTOL	BEWAR	1656.25	0.5175
LVCHI	BEWAR	1660.51	0.537277
LVLIE	BEWAR	1677.14	0.554888
LTGIR	BEWAR	1608.16	0.461657
LTILG	BEWAR	1606.35	0.270052
LTLEI	BEWAR	1592.19	0.267003
LTPUR	BEWAR	1590.16	0.290735
SENED	BEWAR	1755.89	0.621008
SESTU	BEWAR	1769.68	0.450513
SESNO	BEWAR	1740.61	0.516028
SEABO	BEWAR	1806.44	0.364219
SEOST	BEWAR	1802.58	0.497349
SESTO	BEWAR	1798.55	0.581313
SELAN	BEWAR	1343.92	0.252678
SELOT	BEWAR	1351.13	0.280594
SESTH	BEWAR	1434.61	0.287758
SEFAL	BEWAR	1413.13	0.253939
SESOD	BEWAR	1405.35	0.256042
SEOPP	BEWAR	1296.7	0.297224
TRLAD	BEWAR	2762.55	0.386626
RUNEN	BEWAR	4360.99	0.40295
BGDOS	BGBEL	284.436	0.281969
BGIVA	BGBEL	203.277	0.416424
BGTEL	BGBEL	195.993	0.39821
BGTUU	BGBEL	153.794	0.200507
BGTUG	BGBEL	95.9886	0.255411
BGTUP	BGBEL	147.847	0.228421
CZDEC	BGBEL	1248.48	0.667601
CZHUB	BGBEL	1086.99	0.659066
CZYEV	BGBEL	1161.89	0.718588
CZLUD	BGBEL	936.136	0.587258
CZOLE	BGBEL	944.242	0.560253
CZBOL	BGBEL	1236	0.717092
CZHOS	BGBEL	1111.94	0.629954
CZKAM	BGBEL	1237.95	0.715209
CZKLI	BGBEL	1220.38	0.697867
CZKYJ	BGBEL	958.055	0.596429
CZLIP	BGBEL	1137.88	0.625392
CZLUZ	BGBEL	1110.9	0.672086
CZMIL	BGBEL	1255.33	0.711249
CZMOS	BGBEL	1265.88	0.731282
CZJEZ	BGBEL	959.668	0.54854
CZRIM	BGBEL	1116.64	0.715799
CZRUD	BGBEL	936.271	0.729927
CZSLA	BGBEL	1174.22	0.7
CZVRC	BGBEL	1134.61	0.684389
CZZEL	BGBEL	1128.27	0.655811
CZZLU	BGBEL	1270.45	0.721045
DKLYN	BGBEL	1868.94	0.707355
EEPOH	BGBEL	1734.52	0.521023
ESZAM	BGBEL	1958.32	0.84645
ESZAR	BGBEL	1959.67	0.871871
ESMUG	BGBEL	1944.22	0.753064
FIKYM	BGBEL	1965.89	0.556153
FITUU	BGBEL	1899.01	0.428681
FIHAN	BGBEL	1843.67	0.506822
FIVAL	BGBEL	1987.78	0.838257
FIVES	BGBEL	1963.89	0.439813
FIVIN	BGBEL	2151.63	0.558607
FIVAS	BGBEL	2857.19	0.675545
FRDEC	BGBEL	1856.43	0.742755
FRDRU	BGBEL	1639.9	0.720477
FRGEN	BGBEL	1646.36	0.790124
FRIRA	BGBEL	1730.89	0.676574
FRLOI	BGBEL	1954.3	0.720931
FRMIG	BGBEL	1866.97	0.699028
FRSAI	BGBEL	2086.7	0.670125
FRSAO	BGBEL	1747.47	0.745814
FIISO	BGBEL	2338.55	0.620053
EEMEE	BGBEL	1640.2	0.570393
FRMAR	BGBEL	1806.44	0.704845
GEBAZ	BGBEL	1480.61	0.759142
GEKRT	BGBEL	1505.59	0.726593
DEMUE	BGBEL	1394.92	0.627803
DEODE	BGBEL	1349.38	0.567115
DEKAR	BGBEL	1397.98	0.737656
DESCL	BGBEL	1407.01	0.660645
DESCR	BGBEL	1419.3	0.565784
DEREE	BGBEL	1776.49	0.66159
HUBAT	BGBEL	791.087	0.84129
HUBAK	BGBEL	827.669	0.845197
HUEGE	BGBEL	816.863	0.857185
HUREP	BGBEL	891.839	0.841096
HUDUN	BGBEL	719.434	0.668075
HUBIA	BGBEL	763.324	0.869659
IEBAL	BGBEL	2833.8	0.743364
IEBAN	BGBEL	2714.13	0.863996
IELOU	BGBEL	2863.42	0.908891
IEBRI	BGBEL	2796.45	0.797971
IECON	BGBEL	2856.06	0.881329
IECUL	BGBEL	2849.1	0.886205
IEMAS	BGBEL	2855.26	0.785508
FIKIV	BGBEL	2847.86	0.576138
LTJIE	BGBEL	1293.41	0.6736
MKCRN	BGBEL	439.281	0.761584
MNULA	BGBEL	5974.69	0.574694
NLDEG	BGBEL	1876.96	0.661387
NLHON	BGBEL	1878.87	0.697522
NLPET	BGBEL	1879.88	0.726738
PLDGA	BGBEL	1244.96	0.711248
PLSWI	BGBEL	1048.26	0.540328
PLROT	BGBEL	925.781	0.504836
PLMIE	BGBEL	944.452	0.544365
PLSTA	BGBEL	1236.77	0.591133
PLSCZ	BGBEL	1423.49	0.553909
PLWIS	BGBEL	1322.41	0.498518
PTLAG	BGBEL	4375.01	0.858047
PTPRO	BGBEL	2890.68	0.781947
ROGAL	BGBEL	248.624	0.386693
ROPAR	BGBEL	269.732	0.533875
RUBRA	BGBEL	5315.82	0.644912
RUIRK	BGBEL	2550.98	0.845076
RUCHU	BGBEL	4421.11	0.582368
RUMED	BGBEL	3219.27	0.649237
RUSHE	BGBEL	3328.17	0.618148
RUSHE	BGBEL	3328.17	0.618148
RUOBR	BGBEL	4211.2	0.57422
RUTRO	BGBEL	3671.76	0.608859
RUYAS	BGBEL	1007.22	0.89214
RUYEN	BGBEL	4733.64	0.622362
RSDAN	BGBEL	520.992	0.79723
RSGAR	BGBEL	507.078	0.664858
RSPER	BGBEL	588.146	0.835439
RSVLA	BGBEL	359.484	0.848669
SKMLY	BGBEL	835.839	0.556982
SKNIT	BGBEL	865.652	0.854593
SKOKN	BGBEL	689.459	0.670771
SKVAH	BGBEL	902.218	0.557646
SKZIL	BGBEL	883.728	0.561298
SIKRI	BGBEL	1004.26	0.741914
CHGEN	BGBEL	1599.1	0.739315
CHNEU	BGBEL	1595.91	0.645269
CHANN	BGBEL	1644.55	0.807283
GBAVO	BGBEL	2329.48	0.703006
UAKRE	BGBEL	791.918	0.503014
UASOU	BGBEL	673.126	0.654337
UAKAN	BGBEL	818.578	0.392131
UABOL	BGBEL	910.697	0.583689
UABOR	BGBEL	830.677	0.511205
UADNI	BGBEL	805.436	0.48365
UADAN	BGBEL	275.091	0.530991
UAKOL	BGBEL	957.169	0.452363
UAMOL	BGBEL	769.817	0.626346
UASUL	BGBEL	931.04	0.487193
UAZHO	BGBEL	910.336	0.579164
GBIVE	BGBEL	2221.02	0.744631
GBTRE	BGBEL	2306.99	0.723227
GBLLA	BGBEL	2418.06	0.68254
EEPEI	BGBEL	1699.91	0.524689
EEPAR	BGBEL	1672.82	0.530522
EEKUD	BGBEL	1706.83	0.554462
EEKAR	BGBEL	1694.42	0.546389
EEUDR	BGBEL	1768.6	0.804713
EEVII	BGBEL	1785.38	0.738151
EENIG	BGBEL	1631.15	0.791602
EESAA	BGBEL	1683.92	0.513135
EELOO	BGBEL	1731.2	0.872978
EEHIN	BGBEL	1577.44	0.586977
EEKUU	BGBEL	1619.23	0.638424
FIKAS	BGBEL	1910.31	0.51873
LVISL	BGBEL	1474.04	0.523434
LVTOL	BGBEL	1444.07	0.733569
LVCHI	BGBEL	1439.26	0.758352
LVLIE	BGBEL	1462.72	0.768694
LTGIR	BGBEL	1314.59	0.697753
LTILG	BGBEL	1317.59	0.543343
LTLEI	BGBEL	1296.05	0.535614
LTPUR	BGBEL	1294.62	0.544814
SENED	BGBEL	2359.48	0.857665
SESTU	BGBEL	2339.65	0.679561
SESNO	BGBEL	2336.34	0.785232
SEABO	BGBEL	2389.6	0.623089
SEOST	BGBEL	2383.72	0.752402
SESTO	BGBEL	2362.25	0.808669
SELAN	BGBEL	1862.49	0.537662
SELOT	BGBEL	1873.05	0.58654
SESTH	BGBEL	1987.69	0.590258
SEFAL	BGBEL	1976.77	0.552386
SESOD	BGBEL	1927.53	0.561358
SEOPP	BGBEL	1997.44	0.515573
TRLAD	BGBEL	820.097	0.575199
RUNEN	BGBEL	3826.91	0.646851
BGIVA	BGDOS	153.279	0.370829
BGTEL	BGDOS	182.653	0.342274
BGTUU	BGDOS	201.68	0.126894
BGTUG	BGDOS	200.37	0.101147
BGTUP	BGDOS	137.859	0.16257
CZDEC	BGDOS	1265.97	0.636305
CZHUB	BGDOS	1090.46	0.625605
CZYEV	BGDOS	1169.55	0.684917
CZLUD	BGDOS	965.905	0.551238
CZOLE	BGDOS	994.952	0.524221
CZBOL	BGDOS	1224.45	0.684588
CZHOS	BGDOS	1125.41	0.595156
CZKAM	BGDOS	1226.56	0.68241
CZKLI	BGDOS	1220.39	0.667913
CZKYJ	BGDOS	971.662	0.562368
CZLIP	BGDOS	1110.61	0.59123
CZLUZ	BGDOS	1098.43	0.638767
CZMIL	BGDOS	1266.98	0.678176
CZMOS	BGDOS	1272.12	0.701366
CZJEZ	BGDOS	1007.98	0.511527
CZRIM	BGDOS	1095.65	0.683016
CZRUD	BGDOS	940.441	0.692663
CZSLA	BGDOS	1172.29	0.664961
CZVRC	BGDOS	1146.37	0.648475
CZZEL	BGDOS	1134.22	0.624537
CZZLU	BGDOS	1262.68	0.689952
DKLYN	BGDOS	1923.41	0.679484
EEPOH	BGDOS	1938.54	0.488558
ESZAM	BGDOS	1781.32	0.812355
ESZAR	BGDOS	1782.94	0.841524
ESMUG	BGDOS	1759.61	0.721533
FIKYM	BGDOS	2170.64	0.527934
FITUU	BGDOS	2088.91	0.412062
FIHAN	BGDOS	2021.88	0.480688
FIVAL	BGDOS	2177.87	0.807923
FIVES	BGDOS	2156.88	0.417833
FIVIN	BGDOS	2361.61	0.53214
FIVAS	BGDOS	3054.16	0.646892
FRDEC	BGDOS	1738.24	0.711213
FRDRU	BGDOS	1529.13	0.689237
FRGEN	BGDOS	1522.35	0.756433
FRIRA	BGDOS	1605.03	0.644977
FRLOI	BGDOS	1873.51	0.691574
FRMIG	BGDOS	1767.05	0.667963
FRSAI	BGDOS	1935.19	0.639916
FRSAO	BGDOS	1614.03	0.71398
FIISO	BGDOS	2550.42	0.592671
EEMEE	BGDOS	1845.94	0.548294
FRMAR	BGDOS	1723.08	0.671366
GEBAZ	BGDOS	1704.66	0.719601
GEKRT	BGDOS	1724.26	0.68783
DEMUE	BGDOS	1433.99	0.594535
DEODE	BGDOS	1399.36	0.535773
DEKAR	BGDOS	1315.89	0.698962
DESCL	BGDOS	1321.18	0.622981
DESCR	BGDOS	1338.95	0.532048
DEREE	BGDOS	1749.9	0.631713
HUBAT	BGDOS	763.673	0.801689
HUBAK	BGDOS	785.354	0.807806
HUEGE	BGDOS	783.61	0.81958
HUREP	BGDOS	872.543	0.803016
HUDUN	BGDOS	707.603	0.631003
HUBIA	BGDOS	769.76	0.832175
IEBAL	BGDOS	2783.44	0.706982
IEBAN	BGDOS	2670.63	0.831102
IELOU	BGDOS	2819.14	0.876313
IEBRI	BGDOS	2741.25	0.763595
IECON	BGDOS	2813.18	0.849148
IECUL	BGDOS	2805.64	0.854821
IEMAS	BGDOS	2807.53	0.752406
FIKIV	BGDOS	3027.15	0.557059
LTJIE	BGDOS	1469.89	0.64137
MKCRN	BGDOS	179.617	0.722202
MNULA	BGDOS	6257.2	0.540419
NLDEG	BGDOS	1842.06	0.62828
NLHON	BGDOS	1844.01	0.664332
NLPET	BGDOS	1845.36	0.693319
PLDGA	BGDOS	1394.25	0.676387
PLSWI	BGDOS	1181.02	0.506079
PLROT	BGDOS	1081.07	0.472917
PLMIE	BGDOS	1096.69	0.511681
PLSTA	BGDOS	1368.98	0.560505
PLSCZ	BGDOS	1486.85	0.52123
PLWIS	BGDOS	1446.45	0.467306
PTLAG	BGDOS	4203.51	0.826287
PTPRO	BGDOS	2698.11	0.751385
ROGAL	BGDOS	522.644	0.34551
ROPAR	BGDOS	552.966	0.498452
RUBRA	BGDOS	5600.18	0.61512
RUIRK	BGDOS	2832.1	0.807831
RUCHU	BGDOS	4705.54	0.547563
RUMED	BGDOS	3503.38	0.615389
RUSHE	BGDOS	3609.91	0.585424
RUSHE	BGDOS	3609.91	0.585424
RUOBR	BGDOS	4495.62	0.540733
RUTRO	BGDOS	3953.69	0.574969
RUYAS	BGDOS	1281.22	0.854617
RUYEN	BGDOS	5017.94	0.592545
RSDAN	BGDOS	459.024	0.759576
RSGAR	BGDOS	414.619	0.625333
RSPER	BGDOS	460.714	0.796732
RSVLA	BGDOS	187.266	0.810921
SKMLY	BGDOS	897.779	0.523839
SKNIT	BGDOS	883.929	0.817336
SKOKN	BGDOS	801.703	0.632341
SKVAH	BGDOS	939.958	0.523025
SKZIL	BGDOS	933.621	0.522693
SIKRI	BGDOS	906.196	0.701771
CHGEN	BGDOS	1479.29	0.717773
CHNEU	BGDOS	1487.53	0.60859
CHANN	BGDOS	1514.03	0.773845
GBAVO	BGDOS	2268.19	0.672877
UAKRE	BGDOS	1063.1	0.466954
UASOU	BGDOS	900.306	0.618767
UAKAN	BGDOS	1085.92	0.369175
UABOL	BGDOS	1137.71	0.55043
UABOR	BGDOS	1086.24	0.476865
UADNI	BGDOS	1069.62	0.450943
UADAN	BGDOS	557.169	0.491749
UAKOL	BGDOS	1239.12	0.418058
UAMOL	BGDOS	1050.46	0.586645
UASUL	BGDOS	1204.67	0.453869
UAZHO	BGDOS	1136.89	0.544276
GBIVE	BGDOS	2172.9	0.712779
GBTRE	BGDOS	2267.3	0.690872
GBLLA	BGDOS	2360.56	0.64881
EEPEI	BGDOS	1903.79	0.495129
EEPAR	BGDOS	1858.54	0.499223
EEKUD	BGDOS	1876	0.524796
EEKAR	BGDOS	1862.99	0.51389
EEUDR	BGDOS	1964.82	0.780525
EEVII	BGDOS	1981.2	0.7079
EENIG	BGDOS	1817.8	0.766157
EESAA	BGDOS	1884.38	0.485503
EELOO	BGDOS	1920.95	0.843111
EEHIN	BGDOS	1782.68	0.55619
EEKUU	BGDOS	1823.66	0.612405
FIKAS	BGDOS	2082.81	0.489886
LVISL	BGDOS	1673.89	0.488923
LVTOL	BGDOS	1643.07	0.704096
LVCHI	BGDOS	1639.01	0.727524
LVLIE	BGDOS	1663.87	0.737676
LTGIR	BGDOS	1510.74	0.66981
LTILG	BGDOS	1513.39	0.511745
LTLEI	BGDOS	1490.26	0.499539
LTPUR	BGDOS	1488.55	0.513898
SENED	BGDOS	2521.34	0.83099
SESTU	BGDOS	2504.57	0.65368
SESNO	BGDOS	2498.05	0.754078
SEABO	BGDOS	2555.26	0.599369
SEOST	BGDOS	2549.35	0.720406
SESTO	BGDOS	2528.96	0.78479
SELAN	BGDOS	2002.94	0.50314
SELOT	BGDOS	2014	0.555211
SESTH	BGDOS	2133.84	0.559831
SEFAL	BGDOS	2120.72	0.516123
SESOD	BGDOS	2073.03	0.530815
SEOPP	BGDOS	2124.95	0.475405
TRLAD	BGDOS	999.687	0.539672
RUNEN	BGDOS	4105.66	0.61631
BGTEL	BGIVA	231.771	0.29599
BGTUU	BGIVA	61.2624	0.350582
BGTUG	BGIVA	108.874	0.348607
BGTUP	BGIVA	122.154	0.346378
CZDEC	BGIVA	1357.09	0.483768
CZHUB	BGIVA	1186.08	0.474768
CZYEV	BGIVA	1264.08	0.533307
CZLUD	BGIVA	1049.27	0.404623
CZOLE	BGIVA	1069.34	0.373935
CZBOL	BGIVA	1327.04	0.523973
CZHOS	BGIVA	1217.2	0.441258
CZKAM	BGIVA	1329.1	0.526518
CZKLI	BGIVA	1318.38	0.512127
CZKYJ	BGIVA	1061.97	0.413644
CZLIP	BGIVA	1218.4	0.433376
CZLUZ	BGIVA	1200.46	0.488691
CZMIL	BGIVA	1360.54	0.527965
CZMOS	BGIVA	1367.92	0.550151
CZJEZ	BGIVA	1083.59	0.360381
CZRIM	BGIVA	1200.95	0.528493
CZRUD	BGIVA	1034.31	0.536543
CZSLA	BGIVA	1270.72	0.507875
CZVRC	BGIVA	1239.04	0.501065
CZZEL	BGIVA	1229.19	0.46787
CZZLU	BGIVA	1364.03	0.534112
DKLYN	BGIVA	2001.1	0.525574
EEPOH	BGIVA	1930.81	0.346121
ESZAM	BGIVA	1931.88	0.63785
ESZAR	BGIVA	1933.47	0.686705
ESMUG	BGIVA	1911.07	0.568628
FIKYM	BGIVA	2162.62	0.37415
FITUU	BGIVA	2091.42	0.324864
FIHAN	BGIVA	2032.19	0.323482
FIVAL	BGIVA	2180.36	0.65579
FIVES	BGIVA	2157.32	0.310912
FIVIN	BGIVA	2349.8	0.382599
FIVAS	BGIVA	3052.45	0.498818
FRDEC	BGIVA	1877.33	0.557965
FRDRU	BGIVA	1665.83	0.540538
FRGEN	BGIVA	1662.39	0.587388
FRIRA	BGIVA	1745.71	0.491515
FRLOI	BGIVA	2002.6	0.539913
FRMIG	BGIVA	1901.41	0.514695
FRSAI	BGIVA	2081.85	0.491527
FRSAO	BGIVA	1756.49	0.560362
FIISO	BGIVA	2537.28	0.44822
EEMEE	BGIVA	1836.84	0.400086
FRMAR	BGIVA	1852.58	0.517258
GEBAZ	BGIVA	1553.28	0.543498
GEKRT	BGIVA	1572.23	0.515046
DEMUE	BGIVA	1516.78	0.444178
DEODE	BGIVA	1477.09	0.382743
DEKAR	BGIVA	1443.64	0.54351
DESCL	BGIVA	1450.1	0.46878
DESCR	BGIVA	1466.26	0.368056
DEREE	BGIVA	1860.52	0.478829
HUBAT	BGIVA	867.695	0.632682
HUBAK	BGIVA	895.336	0.642811
HUEGE	BGIVA	890.173	0.655056
HUREP	BGIVA	974.97	0.636034
HUDUN	BGIVA	804.492	0.465433
HUBIA	BGIVA	860.319	0.664679
IEBAL	BGIVA	2904.36	0.542249
IEBAN	BGIVA	2789.1	0.669488
IELOU	BGIVA	2938.05	0.714692
IEBRI	BGIVA	2863.72	0.594994
IECON	BGIVA	2931.61	0.689377
IECUL	BGIVA	2924.26	0.698257
IEMAS	BGIVA	2927.6	0.59812
FIKIV	BGIVA	3037.75	0.427908
LTJIE	BGIVA	1480.12	0.475403
MKCRN	BGIVA	332.577	0.551259
MNULA	BGIVA	6135.41	0.363154
NLDEG	BGIVA	1955.96	0.465971
NLHON	BGIVA	1957.9	0.512536
NLPET	BGIVA	1959.13	0.534506
PLDGA	BGIVA	1420.87	0.510609
PLSWI	BGIVA	1215.95	0.33425
PLROT	BGIVA	1102.48	0.306719
PLMIE	BGIVA	1119.99	0.354135
PLSTA	BGIVA	1405.25	0.413184
PLSCZ	BGIVA	1558.85	0.359805
PLWIS	BGIVA	1487.57	0.316539
PTLAG	BGIVA	4354.28	0.679376
PTPRO	BGIVA	2850.65	0.601174
ROGAL	BGIVA	450.628	0.195194
ROPAR	BGIVA	463.015	0.320006
RUBRA	BGIVA	5492.61	0.453734
RUIRK	BGIVA	2708.41	0.632732
RUCHU	BGIVA	4596.41	0.379442
RUMED	BGIVA	3389.09	0.454636
RUSHE	BGIVA	3515.85	0.419692
RUSHE	BGIVA	3515.85	0.419692
RUOBR	BGIVA	4387.02	0.37446
RUTRO	BGIVA	3858.9	0.412327
RUYAS	BGIVA	1150.84	0.675205
RUYEN	BGIVA	4904.79	0.429042
RSDAN	BGIVA	568.548	0.595568
RSGAR	BGIVA	533.73	0.462112
RSPER	BGIVA	593.191	0.630796
RSVLA	BGIVA	321.044	0.643681
SKMLY	BGIVA	965.863	0.370332
SKNIT	BGIVA	971.232	0.651231
SKOKN	BGIVA	843.728	0.478433
SKVAH	BGIVA	1019.54	0.368741
SKZIL	BGIVA	1007.69	0.373325
SIKRI	BGIVA	1036.33	0.539484
CHGEN	BGIVA	1618.18	0.614881
CHNEU	BGIVA	1623.48	0.448608
CHANN	BGIVA	1655.6	0.618689
GBAVO	BGIVA	2391.97	0.518882
UAKRE	BGIVA	992.234	0.296363
UASOU	BGIVA	872.778	0.436286
UAKAN	BGIVA	1020.15	0.247097
UABOL	BGIVA	1111.06	0.388693
UABOR	BGIVA	1033.91	0.307987
UADNI	BGIVA	1007.77	0.289861
UADAN	BGIVA	470.641	0.311856
UAKOL	BGIVA	1147.3	0.247615
UAMOL	BGIVA	930.181	0.395508
UASUL	BGIVA	1129.81	0.278522
UAZHO	BGIVA	1110.61	0.368527
GBIVE	BGIVA	2292.16	0.561307
GBTRE	BGIVA	2383.83	0.534017
GBLLA	BGIVA	2483.26	0.487958
EEPEI	BGIVA	1896.12	0.346637
EEPAR	BGIVA	1863.57	0.349144
EEKUD	BGIVA	1891.9	0.369863
EEKAR	BGIVA	1879.24	0.343457
EEUDR	BGIVA	1962.75	0.645
EEVII	BGIVA	1979.44	0.549626
EENIG	BGIVA	1822.13	0.617609
EESAA	BGIVA	1879.17	0.316405
EELOO	BGIVA	1923.33	0.694553
EEHIN	BGIVA	1773.86	0.394973
EEKUU	BGIVA	1815.49	0.461485
FIKAS	BGIVA	2096.93	0.333298
LVISL	BGIVA	1668.8	0.344012
LVTOL	BGIVA	1638.53	0.542457
LVCHI	BGIVA	1633.93	0.579704
LVLIE	BGIVA	1657.84	0.587314
LTGIR	BGIVA	1507.93	0.507103
LTILG	BGIVA	1510.83	0.357943
LTLEI	BGIVA	1488.75	0.338347
LTPUR	BGIVA	1487.23	0.35052
SENED	BGIVA	2542.8	0.6903
SESTU	BGIVA	2524.09	0.506162
SESNO	BGIVA	2519.58	0.607244
SEABO	BGIVA	2574.37	0.45228
SEOST	BGIVA	2568.46	0.566507
SESTO	BGIVA	2547.37	0.638327
SELAN	BGIVA	2036.51	0.345263
SELOT	BGIVA	2047.3	0.375604
SESTH	BGIVA	2164.32	0.401828
SEFAL	BGIVA	2152.47	0.339705
SESOD	BGIVA	2103.78	0.369695
SEOPP	BGIVA	2166.13	0.29891
TRLAD	BGIVA	846.417	0.364982
RUNEN	BGIVA	4018.99	0.456809
BGTUU	BGTEL	233.185	0.318541
BGTUG	BGTEL	175.356	0.308452
BGTUP	BGTEL	111.463	0.299023
CZDEC	BGTEL	1125.36	0.49714
CZHUB	BGTEL	954.818	0.461703
CZYEV	BGTEL	1032.63	0.537845
CZLUD	BGTEL	817.615	0.349259
CZOLE	BGTEL	838.899	0.325855
CZBOL	BGTEL	1097	0.538236
CZHOS	BGTEL	985.544	0.417825
CZKAM	BGTEL	1099.05	0.533102
CZKLI	BGTEL	1087.36	0.523804
CZKYJ	BGTEL	830.289	0.327536
CZLIP	BGTEL	990.275	0.429601
CZLUZ	BGTEL	970.471	0.488976
CZMIL	BGTEL	1128.95	0.538121
CZMOS	BGTEL	1136.56	0.561267
CZJEZ	BGTEL	852.929	0.296321
CZRIM	BGTEL	971.95	0.538953
CZRUD	BGTEL	802.97	0.344349
CZSLA	BGTEL	1039.83	0.52455
CZVRC	BGTEL	1007.43	0.510614
CZZEL	BGTEL	997.807	0.47517
CZZLU	BGTEL	1133.64	0.547454
DKLYN	BGTEL	1770.66	0.536494
EEPOH	BGTEL	1755.99	0.349229
ESZAM	BGTEL	1764.83	0.648969
ESZAR	BGTEL	1766.21	0.699065
ESMUG	BGTEL	1749.74	0.574784
FIKYM	BGTEL	1988.08	0.383262
FITUU	BGTEL	1906.39	0.336357
FIHAN	BGTEL	1839.98	0.339554
FIVAL	BGTEL	1995.37	0.668476
FIVES	BGTEL	1974.29	0.31734
FIVIN	BGTEL	2179.23	0.386186
FIVAS	BGTEL	2871.55	0.511177
FRDEC	BGTEL	1676.17	0.568414
FRDRU	BGTEL	1461.37	0.542927
FRGEN	BGTEL	1463.86	0.584769
FRIRA	BGTEL	1548.08	0.494391
FRLOI	BGTEL	1787.18	0.546467
FRMIG	BGTEL	1692.65	0.517627
FRSAI	BGTEL	1898.03	0.492257
FRSAO	BGTEL	1562.63	0.570809
FIISO	BGTEL	2368.1	0.452657
EEMEE	BGTEL	1663.48	0.417059
FRMAR	BGTEL	1637.95	0.520863
GEBAZ	BGTEL	1676.53	0.535116
GEKRT	BGTEL	1701.26	0.510928
DEMUE	BGTEL	1285.38	0.455683
DEODE	BGTEL	1246.39	0.401111
DEKAR	BGTEL	1228.45	0.43521
DESCL	BGTEL	1236.13	0.370838
DESCR	BGTEL	1250.52	0.360748
DEREE	BGTEL	1632.52	0.483544
HUBAT	BGTEL	639.343	0.457719
HUBAK	BGTEL	669.544	0.468799
HUEGE	BGTEL	662.752	0.485687
HUREP	BGTEL	745.62	0.463258
HUDUN	BGTEL	574.189	0.341221
HUBIA	BGTEL	628.808	0.505813
IEBAL	BGTEL	2680.95	0.538219
IEBAN	BGTEL	2564.22	0.683004
IELOU	BGTEL	2713.35	0.730385
IEBRI	BGTEL	2641.41	0.607636
IECON	BGTEL	2706.63	0.704444
IECUL	BGTEL	2699.39	0.710434
IEMAS	BGTEL	2703.62	0.606721
FIKIV	BGTEL	2845.5	0.43999
LTJIE	BGTEL	1287.78	0.493039
MKCRN	BGTEL	273.895	0.380681
MNULA	BGTEL	6140.08	0.361154
NLDEG	BGTEL	1729.33	0.467821
NLHON	BGTEL	1731.26	0.515642
NLPET	BGTEL	1732.43	0.536542
PLDGA	BGTEL	1214.89	0.512133
PLSWI	BGTEL	1003.73	0.354778
PLROT	BGTEL	900.181	0.331864
PLMIE	BGTEL	916.188	0.366525
PLSTA	BGTEL	1192.42	0.433413
PLSCZ	BGTEL	1329.47	0.375938
PLWIS	BGTEL	1271.77	0.329407
PTLAG	BGTEL	4183.53	0.687294
PTPRO	BGTEL	2695.77	0.608474
ROGAL	BGTEL	381.45	0.178108
ROPAR	BGTEL	427.906	0.239585
RUBRA	BGTEL	5464.94	0.461308
RUIRK	BGTEL	2721.8	0.626604
RUCHU	BGTEL	4572.72	0.372
RUMED	BGTEL	3378.23	0.462141
RUSHE	BGTEL	3462.67	0.419988
RUSHE	BGTEL	3462.67	0.419988
RUOBR	BGTEL	4362.37	0.371439
RUTRO	BGTEL	3806.76	0.427642
RUYAS	BGTEL	1191.2	0.672755
RUYEN	BGTEL	4889.76	0.442467
RSDAN	BGTEL	346.939	0.400145
RSGAR	BGTEL	322.193	0.273405
RSPER	BGTEL	397.106	0.452098
RSVLA	BGTEL	168.086	0.483209
SKMLY	BGTEL	736.768	0.32174
SKNIT	BGTEL	739.468	0.487537
SKOKN	BGTEL	625.97	0.30958
SKVAH	BGTEL	788.204	0.315017
SKZIL	BGTEL	777.222	0.303951
SIKRI	BGTEL	826.544	0.381734
CHGEN	BGTEL	1417.68	0.620951
CHNEU	BGTEL	1418	0.446032
CHANN	BGTEL	1460.24	0.619698
GBAVO	BGTEL	2171.08	0.517684
UAKRE	BGTEL	905.904	0.317489
UASOU	BGTEL	722.594	0.456665
UAKAN	BGTEL	924.994	0.266696
UABOL	BGTEL	958.755	0.406959
UABOR	BGTEL	917.455	0.334713
UADNI	BGTEL	906.349	0.31156
UADAN	BGTEL	428.081	0.212751
UAKOL	BGTEL	1097.51	0.257865
UAMOL	BGTEL	946.5	0.419684
UASUL	BGTEL	1049.02	0.311606
UAZHO	BGTEL	957.839	0.392542
GBIVE	BGTEL	2068.16	0.572195
GBTRE	BGTEL	2158.15	0.544666
GBLLA	BGTEL	2261.44	0.486042
EEPEI	BGTEL	1721.25	0.34632
EEPAR	BGTEL	1676.13	0.367293
EEKUD	BGTEL	1694.81	0.391412
EEKAR	BGTEL	1681.85	0.357282
EEUDR	BGTEL	1782.17	0.653056
EEVII	BGTEL	1798.55	0.569178
EENIG	BGTEL	1635.34	0.63362
EESAA	BGTEL	1701.76	0.329248
EELOO	BGTEL	1738.4	0.712311
EEHIN	BGTEL	1600.22	0.413086
EEKUU	BGTEL	1641.16	0.48208
FIKAS	BGTEL	1901.43	0.341059
LVISL	BGTEL	1491.28	0.351771
LVTOL	BGTEL	1460.46	0.568823
LVCHI	BGTEL	1456.41	0.587698
LVLIE	BGTEL	1481.3	0.593822
LTGIR	BGTEL	1328.1	0.524174
LTILG	BGTEL	1330.75	0.362828
LTLEI	BGTEL	1307.61	0.341145
LTPUR	BGTEL	1305.9	0.371489
SENED	BGTEL	2341.45	0.700227
SESTU	BGTEL	2324.27	0.512798
SESNO	BGTEL	2318.16	0.614902
SEABO	BGTEL	2374.89	0.457376
SEOST	BGTEL	2368.98	0.572712
SESTO	BGTEL	2348.45	0.648236
SELAN	BGTEL	1826.06	0.353854
SELOT	BGTEL	1837.04	0.398744
SESTH	BGTEL	1956.09	0.412948
SEFAL	BGTEL	1943.34	0.353785
SESOD	BGTEL	1895.32	0.381268
SEOPP	BGTEL	1950.87	0.224268
TRLAD	BGTEL	1007.81	0.346482
RUNEN	BGTEL	3951.76	0.454181
CZDEC	BGTUU	1352.81	0.624946
CZHUB	BGTUU	1184.61	0.615751
CZYEV	BGTUU	1261.77	0.677274
CZLUD	BGTUU	1042.65	0.543003
CZOLE	BGTUU	1058.6	0.515256
CZBOL	BGTUU	1328.56	0.673426
CZHOS	BGTUU	1213.75	0.589798
CZKAM	BGTUU	1330.59	0.673539
CZKLI	BGTUU	1317.6	0.655958
CZKYJ	BGTUU	1058.52	0.551582
CZLIP	BGTUU	1223.03	0.581725
CZLUZ	BGTUU	1202.15	0.628666
CZMIL	BGTUU	1357.43	0.670001
CZMOS	BGTUU	1365.9	0.690719
CZJEZ	BGTUU	1073.31	0.502243
CZRIM	BGTUU	1204.33	0.674723
CZRUD	BGTUU	1032.71	0.681688
CZSLA	BGTUU	1270.33	0.656859
CZVRC	BGTUU	1235.92	0.640643
CZZEL	BGTUU	1227.22	0.613253
CZZLU	BGTUU	1364.8	0.67821
DKLYN	BGTUU	1989.17	0.668297
EEPOH	BGTUU	1887.94	0.479414
ESZAM	BGTUU	1967.86	0.796874
ESZAR	BGTUU	1969.39	0.83121
ESMUG	BGTUU	1948.66	0.710908
FIKYM	BGTUU	2119.41	0.516264
FITUU	BGTUU	2051.41	0.404044
FIHAN	BGTUU	1994.68	0.471787
FIVAL	BGTUU	2140.24	0.797709
FIVES	BGTUU	2116.6	0.410681
FIVIN	BGTUU	2305.36	0.517622
FIVAS	BGTUU	3010.44	0.63663
FRDEC	BGTUU	1900.88	0.701059
FRDRU	BGTUU	1687.68	0.679028
[truncated: 12,367 more rows]
